# Supplementary material for: ﻿Phylogenetic analysis of Bettacoccina complex (Teleostei, Osphronemidae) from Peninsular Malaysia and Sumatra Island with descriptions of two new species
Source: Zookeys. 2025 May 15;1238:161–81. doi: 10.3897/zookeys.1238.142857 (PMC12099314; doi:10.3897/zookeys.1238.142857)
Supplement: XML Treatment for Betta iaspis [file zookeys.1238.142857-treatment1.xml]

<!DOCTYPE tp:taxon-treatment
  PUBLIC "-//TaxonX//DTD Taxonomic Treatment Publishing DTD v0 20100105//EN" "tax-treatment-NSO.dtd">
<tp:taxon-treatment xmlns:tp="http://www.plazi.org/taxpub"><tp:treatment-meta><kwd-group><label>Taxon classification</label><kwd>
                <named-content content-type="kingdom">Animalia</named-content>
              </kwd><kwd>
                <named-content content-type="order">Perciformes</named-content>
              </kwd><kwd>
                <named-content content-type="family">Osphronemidae</named-content>
              </kwd></kwd-group><mixed-citation publication-type="journal"><person-group><name><surname>Ding</surname><given-names>Jiali</given-names></name><name><surname>Lei</surname><given-names>Wen</given-names></name><name><surname>Haryono</surname><given-names>Haryono</given-names></name><name><surname>Shi</surname><given-names>Wentian</given-names></name><name><surname>Zhang</surname><given-names>Wanchang</given-names></name></person-group><article-title>﻿Phylogenetic analysis of <italic><tp:taxon-name><tp:taxon-name-part taxon-name-part-type="genus" reg="Betta">Betta</tp:taxon-name-part><tp:taxon-name-part taxon-name-part-type="species" reg="coccina">coccina</tp:taxon-name-part></tp:taxon-name></italic> complex (<tp:taxon-name><tp:taxon-name-part taxon-name-part-type="subclass">Teleostei</tp:taxon-name-part></tp:taxon-name>, <tp:taxon-name><tp:taxon-name-part taxon-name-part-type="family">Osphronemidae</tp:taxon-name-part></tp:taxon-name>) from Peninsular Malaysia and Sumatra Island with descriptions of two new species</article-title><source>Zookeys</source><day>15</day><month>05</month><year>2025</year><volume>1238</volume><fpage>161</fpage><lpage>181</lpage><pub-id pub-id-type="doi">10.3897/zookeys.1238.142857</pub-id></mixed-citation></tp:treatment-meta><tp:nomenclature><label>﻿</label><tp:taxon-name>
              <object-id xmlns:xlink="http://www.w3.org/1999/xlink" content-type="arpha" xlink:type="simple">AD88F610-73FC-5211-973C-50078526E61B</object-id>
              <tp:taxon-name-part taxon-name-part-type="genus" reg="Betta">Betta</tp:taxon-name-part>
              <tp:taxon-name-part taxon-name-part-type="species" reg="iaspis">iaspis</tp:taxon-name-part>
              <object-id xmlns:xlink="http://www.w3.org/1999/xlink" content-type="zoobank" xlink:type="simple">https://zoobank.org/9D03EDA8-554D-467C-8CBF-337337854A28</object-id>
            </tp:taxon-name><tp:taxon-status xmlns:xlink="http://www.w3.org/1999/xlink" xlink:type="simple">sp. nov.</tp:taxon-status><xref ref-type="fig" rid="F3">Figs 3</xref><xref ref-type="fig" rid="F4">, 4</xref><xref ref-type="supplementary-material" rid="S2">, Suppl. material 2: fig. S1</xref></tp:nomenclature><tp:treatment-sec sec-type="type material" id="SECID0EIMAE"><title>Type material.</title><p><bold><italic>Holotype</italic>.</bold><named-content xmlns:xlink="http://www.w3.org/1999/xlink" content-type="dwc:institutional_code" xlink:title="Museum Zoologicum Bogoriense" xlink:href="http://grbio.org/institution/museum-zoologicum-bogoriense" xlink:type="simple">MZB</named-content>.26963, 22.0 mm SL, male; Indonesia, Sumatra Island, Jambi, forest peat swamp; colls. Mulyadi Tjoa Hong Tjai, Nov. 2023. The exact locality is withheld to avoid potential pressure on the wild population of ornamental fish industry. Qualified researchers can request the information from the first author or <named-content xmlns:xlink="http://www.w3.org/1999/xlink" content-type="dwc:institutional_code" xlink:title="Museum Zoologicum Bogoriense" xlink:href="http://grbio.org/institution/museum-zoologicum-bogoriense" xlink:type="simple">MZB</named-content>. <bold><italic>Paratypes</italic>.</bold><abbrev xmlns:xlink="http://www.w3.org/1999/xlink" xlink:title="Museum of Biology" id="ABBRID0E6MAE" xlink:type="simple">NCUMB</abbrev>.65334, 30 specimens, 17.7–23.9 mm SL; same data as for holotype; colls. Mulyadi Tjoa Hong Tjai Jun. 2022.</p></tp:treatment-sec><tp:treatment-sec sec-type="diagnosis" id="SECID0EDNAE"><title>Diagnosis.</title><p><italic><tp:taxon-name><tp:taxon-name-part taxon-name-part-type="genus" reg="Betta">Betta</tp:taxon-name-part><tp:taxon-name-part taxon-name-part-type="species" reg="iaspis">iaspis</tp:taxon-name-part></tp:taxon-name></italic> sp. nov. differs from its congeners in the <italic><tp:taxon-name><tp:taxon-name-part taxon-name-part-type="genus" reg="Betta">B.</tp:taxon-name-part><tp:taxon-name-part taxon-name-part-type="species" reg="coccina">coccina</tp:taxon-name-part></tp:taxon-name></italic> group by the following unique combination of characters: less dorsal-fin rays (8–10*) and subdorsal scales (5–6*); shorter dorsal–fin base (7.5–19.1% SL, mean 11.7%); male with dark blackish body; without green iridescent mid-lateral body patch; dorsal-, pelvic- and caudal fins red without significant marks; blackish anal fin with reddish patches on posterior part.</p></tp:treatment-sec><tp:treatment-sec sec-type="description" id="SECID0E6NAE"><title>Description.</title><p>Morphometric and meristic data are summarized in Table <xref ref-type="table" rid="T1">1</xref>. General appearances presented on Fig. <xref ref-type="fig" rid="F3">3</xref>. Head rounded and small. Body slender (at dorsal-fin origin 18.2%–22.3% SL, mean 19.9%) not compressed at caudal peduncle (11.9%–20.5% SL). Dorsal fin narrow (total 8–10* rays), base short (7.5–19.1% SL with 5–6* subdorsal scales) and placed significantly far back (predorsal length 57.8–67.7% SL). Dorsal fin pointed with elongated posterior rays, sometimes reaching caudal-fin base in mature males. Anal fin situated ~ ½ body (preanal length 39.7%–47.0% SL), base long (47.9%–57.8% SL). Anal fin with total 27*–28 rays, pointed, posterior rays elongated, often reach half-length of caudal fin in mature males. Caudal fin lanceolate in males, rounded in females, with i-ii rudimentary, I simple principal, 4+5 branched principal, I simple principal, i-ii rudimentary rays (modal ii-I-4+5-I-ii). Pectoral fin rounded with 12–14 (modal 13) rays. Pelvic fin with one spine, one simple and four branched rays, simple ray filamentous. Lateral scales 28*–30, plus two or three scales on caudal-fin base; predorsal scales 19–21*; postdorsal scales 9–11 (modal 10); 7–8* scales in transverse series at dorsal fin origin.</p><table-wrap id="T1" position="float" orientation="portrait"><label>Table 1.</label><caption><p>Morphometric and meristic data of <italic><tp:taxon-name><tp:taxon-name-part taxon-name-part-type="genus" reg="Betta">Betta</tp:taxon-name-part><tp:taxon-name-part taxon-name-part-type="species" reg="iaspis">iaspis</tp:taxon-name-part></tp:taxon-name></italic> sp. nov. (<italic>n</italic> = 31, <named-content xmlns:xlink="http://www.w3.org/1999/xlink" content-type="dwc:institutional_code" xlink:title="Museum Zoologicum Bogoriense" xlink:href="http://grbio.org/institution/museum-zoologicum-bogoriense" xlink:type="simple">MZB</named-content>.26963, <abbrev xmlns:xlink="http://www.w3.org/1999/xlink" xlink:title="Museum of Biology" id="ABBRID0EHPAE" xlink:type="simple">NCUMB</abbrev>.65334) from Jambi, Sumatra, and <italic><tp:taxon-name><tp:taxon-name-part taxon-name-part-type="genus" reg="Betta">Betta</tp:taxon-name-part><tp:taxon-name-part taxon-name-part-type="species" reg="mulyadii">mulyadii</tp:taxon-name-part></tp:taxon-name></italic> sp. nov. (<italic>n</italic> = 29, <named-content xmlns:xlink="http://www.w3.org/1999/xlink" content-type="dwc:institutional_code" xlink:title="Museum Zoologicum Bogoriense" xlink:href="http://grbio.org/institution/museum-zoologicum-bogoriense" xlink:type="simple">MZB</named-content>.26964, <abbrev xmlns:xlink="http://www.w3.org/1999/xlink" xlink:title="Museum of Biology" id="ABBRID0E3PAE" xlink:type="simple">NCUMB</abbrev>.65326) from Riau, Sumatra, Indonesia.</p></caption><table id="TID0ESRBG" rules="all"><tbody><tr><th rowspan="3" colspan="1">Morphometrics</th><th rowspan="1" colspan="2"><italic><tp:taxon-name><tp:taxon-name-part taxon-name-part-type="genus" reg="Betta">Betta</tp:taxon-name-part><tp:taxon-name-part taxon-name-part-type="species" reg="iaspis">iaspis</tp:taxon-name-part></tp:taxon-name></italic> sp. nov.</th><th rowspan="1" colspan="2"><italic><tp:taxon-name><tp:taxon-name-part taxon-name-part-type="genus" reg="Betta">Betta</tp:taxon-name-part><tp:taxon-name-part taxon-name-part-type="species" reg="mulyadii">mulyadii</tp:taxon-name-part></tp:taxon-name></italic> sp. nov.</th></tr><tr><th rowspan="2" colspan="1">Holotype</th><th rowspan="1" colspan="1">Paratype</th><th rowspan="2" colspan="1">Holotype</th><th rowspan="1" colspan="1">Paratype</th></tr><tr><th rowspan="1" colspan="1">minimum–maximum (mean ± standard deviation SD)</th><th rowspan="1" colspan="1">minimum–maximum (mean ± standard deviation SD)</th></tr><tr><td rowspan="1" colspan="1">Standard length (mm)</td><td rowspan="1" colspan="1">22.0</td><td rowspan="1" colspan="1">17.7–23.9 (21.7 ± 1.6)</td><td rowspan="1" colspan="1">18.5</td><td rowspan="1" colspan="1">22.4–28.4 (24.9 ± 1.8)</td></tr><tr><td rowspan="1" colspan="5">As % Standard length</td></tr><tr><td rowspan="1" colspan="1">Total length</td><td rowspan="1" colspan="1">132.3</td><td rowspan="1" colspan="1">112.0–131.3 (124.9 ± 4.1)</td><td rowspan="1" colspan="1">135.1</td><td rowspan="1" colspan="1">119.1–129.6 (124.3 ± 2.6)</td></tr><tr><td rowspan="1" colspan="1">Predorsal length</td><td rowspan="1" colspan="1">67.7</td><td rowspan="1" colspan="1">57.8–66.1 (61.6 ± 2.0)</td><td rowspan="1" colspan="1">64.9</td><td rowspan="1" colspan="1">58.1–63.5 (60.8 ± 1.4)</td></tr><tr><td rowspan="1" colspan="1">Postdorsal length</td><td rowspan="1" colspan="1">22.7</td><td rowspan="1" colspan="1">21.8–32.2 (25.3 ± 2.6)</td><td rowspan="1" colspan="1">24.3</td><td rowspan="1" colspan="1">21.3–28.9 (24.1 ± 2.2)</td></tr><tr><td rowspan="1" colspan="1">Preanal length</td><td rowspan="1" colspan="1">45.5</td><td rowspan="1" colspan="1">39.7–47.0 (42.6 ± 1.7)</td><td rowspan="1" colspan="1">42.7</td><td rowspan="1" colspan="1">38.1–43.5 (40.2 ± 1.6)</td></tr><tr><td rowspan="1" colspan="1">Head length</td><td rowspan="1" colspan="1">28.6</td><td rowspan="1" colspan="1">21.6–28.8 (25.1 ± 1.6)</td><td rowspan="1" colspan="1">26.9</td><td rowspan="1" colspan="1">21.2–26.2 (23.7 ± 1.2)</td></tr><tr><td rowspan="1" colspan="1">Body depth at dorsal-fin origin</td><td rowspan="1" colspan="1">20.0</td><td rowspan="1" colspan="1">18.2–22.3 (19.8 ± 1.1)</td><td rowspan="1" colspan="1">16.9</td><td rowspan="1" colspan="1">18.7–21.7 (23.7 ± 1.2)</td></tr><tr><td rowspan="1" colspan="1">Pelvic-fin length</td><td rowspan="1" colspan="1">37.7</td><td rowspan="1" colspan="1">18.3–32.8 (24.8 ± 4.3)</td><td rowspan="1" colspan="1">31.4</td><td rowspan="1" colspan="1">19.6–36.5 (28.0 ± 4.6)</td></tr><tr><td rowspan="1" colspan="1">Anal-fin base length</td><td rowspan="1" colspan="1">50.9</td><td rowspan="1" colspan="1">47.9–57.8 (52.7 ± 2.0)</td><td rowspan="1" colspan="1">48.1</td><td rowspan="1" colspan="1">50.7–58.9 (54.2 ± 2.0)</td></tr><tr><td rowspan="1" colspan="1">Dorsal-fin base length</td><td rowspan="1" colspan="1">12.8</td><td rowspan="1" colspan="1">9.87–15.1 (11.9 ± 1.3)</td><td rowspan="1" colspan="1">13.0</td><td rowspan="1" colspan="1">9.9–15.1 (12.7 ± 1.3)</td></tr><tr><td rowspan="1" colspan="1">Caudal peduncle depth</td><td rowspan="1" colspan="1">12.4</td><td rowspan="1" colspan="1">11.9–15.6 (14.1 ± 0.8)</td><td rowspan="1" colspan="1">12.5</td><td rowspan="1" colspan="1">12.9–15.2 (14.1 ± 0.7)</td></tr><tr><td rowspan="1" colspan="5">In % Head length (mean ± SD)</td></tr><tr><td rowspan="1" colspan="1">Orbit diameter</td><td rowspan="1" colspan="1">27.1</td><td rowspan="1" colspan="1">25.5–34.8 (29.0 ± 2.6)</td><td rowspan="1" colspan="1">30.1</td><td rowspan="1" colspan="1">24.6–37.5 (27.9 ± 3.0)</td></tr><tr><td rowspan="1" colspan="1">Postorbital length</td><td rowspan="1" colspan="1">50.8</td><td rowspan="1" colspan="1">49.1–62.0 (55.2 ± 3.0)</td><td rowspan="1" colspan="1">47.8</td><td rowspan="1" colspan="1">50.9–57.8 (54.9 ± 1.9)</td></tr><tr><td rowspan="1" colspan="1">Interorbital distance</td><td rowspan="1" colspan="1">42.8</td><td rowspan="1" colspan="1">31.6–45.3 (39.2 ± 3.6)</td><td rowspan="1" colspan="1">41.1</td><td rowspan="1" colspan="1">34.4–46.4 (40.8 ± 3.5)</td></tr><tr><td rowspan="1" colspan="1">Snout length</td><td rowspan="1" colspan="1">17.5</td><td rowspan="1" colspan="1">12.0–19.0 (15.8 ± 1.7)</td><td rowspan="1" colspan="1">15.6</td><td rowspan="1" colspan="1">14.1–19.3 (16.7 ± 1.4)</td></tr><tr><td rowspan="1" colspan="1">MERISTICS (Total counts)</td><td rowspan="1" colspan="1"/><td rowspan="1" colspan="1">minimum–maximum</td><td rowspan="1" colspan="1"/><td rowspan="1" colspan="1">minimum–maximum</td></tr><tr><td rowspan="1" colspan="1">Anal-fin rays</td><td rowspan="1" colspan="1">27</td><td rowspan="1" colspan="1">27–28</td><td rowspan="1" colspan="1">27</td><td rowspan="1" colspan="1">27–29</td></tr><tr><td rowspan="1" colspan="1">Dorsal-fin rays</td><td rowspan="1" colspan="1">10</td><td rowspan="1" colspan="1">8–10</td><td rowspan="1" colspan="1">8</td><td rowspan="1" colspan="1">8–10</td></tr><tr><td rowspan="1" colspan="1">Caudal-fin rays</td><td rowspan="1" colspan="1">i-I-4+5-I-i</td><td rowspan="1" colspan="1">i-I-4+5-I-i</td><td rowspan="1" colspan="1">i-I-4+5-I-i</td><td rowspan="1" colspan="1">i-I-4+5-I-i</td></tr><tr><td rowspan="1" colspan="1">Pelvic-fin rays</td><td rowspan="1" colspan="1">6</td><td rowspan="1" colspan="1">6</td><td rowspan="1" colspan="1">6</td><td rowspan="1" colspan="1">6</td></tr><tr><td rowspan="1" colspan="1">Pectoral-fin rays</td><td rowspan="1" colspan="1">12</td><td rowspan="1" colspan="1">12–14</td><td rowspan="1" colspan="1">13</td><td rowspan="1" colspan="1">12–14</td></tr><tr><td rowspan="1" colspan="1">Subdorsal scales</td><td rowspan="1" colspan="1">6</td><td rowspan="1" colspan="1">5–6</td><td rowspan="1" colspan="1">5</td><td rowspan="1" colspan="1">5–6</td></tr><tr><td rowspan="1" colspan="1">Transverse scales</td><td rowspan="1" colspan="1">8</td><td rowspan="1" colspan="1">8</td><td rowspan="1" colspan="1">8</td><td rowspan="1" colspan="1">8</td></tr><tr><td rowspan="1" colspan="1">Lateral scales</td><td rowspan="1" colspan="1">30</td><td rowspan="1" colspan="1">28–30</td><td rowspan="1" colspan="1">30</td><td rowspan="1" colspan="1">29–30</td></tr><tr><td rowspan="1" colspan="1">Predorsal scales</td><td rowspan="1" colspan="1">21</td><td rowspan="1" colspan="1">19–21</td><td rowspan="1" colspan="1">21</td><td rowspan="1" colspan="1">19–21</td></tr><tr><td rowspan="1" colspan="1">Postdorsal scales</td><td rowspan="1" colspan="1">10</td><td rowspan="1" colspan="1">9–11</td><td rowspan="1" colspan="1">10</td><td rowspan="1" colspan="1">9–12</td></tr></tbody></table></table-wrap><fig id="F3" position="float" orientation="portrait"><object-id xmlns:xlink="http://www.w3.org/1999/xlink" content-type="doi" xlink:type="simple">10.3897/zookeys.1238.142857.figure3</object-id><object-id xmlns:xlink="http://www.w3.org/1999/xlink" content-type="arpha" xlink:type="simple">3D155D04-BB4C-5702-B0D3-3E72DC625F6E</object-id><label>Figure 3.</label><caption><p>Illustrations of <italic><tp:taxon-name><tp:taxon-name-part taxon-name-part-type="genus" reg="Betta">Betta</tp:taxon-name-part><tp:taxon-name-part taxon-name-part-type="species" reg="iaspis">iaspis</tp:taxon-name-part></tp:taxon-name></italic> sp. nov. <bold>A</bold><named-content xmlns:xlink="http://www.w3.org/1999/xlink" content-type="dwc:institutional_code" xlink:title="Museum Zoologicum Bogoriense" xlink:href="http://grbio.org/institution/museum-zoologicum-bogoriense" xlink:type="simple">MZB</named-content>.26963, 19.5 mm SL male holotype, freshly preserved after collection in field (laterally inverted) <bold>B</bold> male, live coloration, not preserved (laterally inverted) <bold>C</bold> male holotype, in stress coloration immediately after capture (laterally inverted) <bold>D</bold> female, in courtship coloration, not preserved (laterally inverted).</p></caption><graphic xmlns:xlink="http://www.w3.org/1999/xlink" xlink:href="zookeys-1238-161_article-142857__-g003.jpg" position="float" orientation="portrait" xlink:type="simple" id="oo_1330591.jpg"><uri content-type="original_file" xlink:type="simple">https://binary.pensoft.net/fig/1330591</uri></graphic></fig></tp:treatment-sec><tp:treatment-sec sec-type="Live coloration" id="SECID0EHAAG"><title>Live coloration.</title><p><bold><italic>Male</italic></bold> (Fig. <xref ref-type="fig" rid="F4">4</xref>). Head reddish brown, dorsum dark brown. Opercle without distinct bar in neutral mood, two barely recognizable pale reddish twin bars on opercle in aggressive or breeding mood. Iris with iridescent bluish patches. Anterior edge of body reddish brown, belly area brown, posterior edge of body after anus blackish with pale flush of iridescent blue (less distinct reddish brown in stressed or preserved specimens, Fig. <xref ref-type="fig" rid="F4">4C</xref>), dorsum dark brown. No distinct dark stripes or iridescent patches on body flank. Dorsal fin simple red with a bright bluish margin (blackish basal spots presented on inter-radial membrane of some specimens). Caudal fin simple red with a bright bluish margin on the upper half. Anal fin blackish with reddish patches on posterior part. Pectoral fin hyaline. Pelvic fin red with whitish filamentous ray.</p><fig id="F4" position="float" orientation="portrait"><object-id xmlns:xlink="http://www.w3.org/1999/xlink" content-type="doi" xlink:type="simple">10.3897/zookeys.1238.142857.figure4</object-id><object-id xmlns:xlink="http://www.w3.org/1999/xlink" content-type="arpha" xlink:type="simple">F5D760B4-E418-5BDC-BA93-D67F5600FD46</object-id><label>Figure 4.</label><caption><p>Type locality photographs for <italic><tp:taxon-name><tp:taxon-name-part taxon-name-part-type="genus" reg="Betta">B.</tp:taxon-name-part><tp:taxon-name-part taxon-name-part-type="species" reg="iaspis">iaspis</tp:taxon-name-part></tp:taxon-name></italic><bold>A</bold> freshly collected specimens of male from type locality in dry season (laterally inverted), coll. Mulyadi Tjoa Hong Tjai <bold>B</bold> photograph of remaining puddles in the forest in dry season, photograph by Mulyadi Tjoa Hong Tjai 2023 <bold>C</bold> the surface of the type locality appear to be dried-up in dry season, while the mud beneath the thick layer of dead leaves often remain moist <bold>D</bold> this area will turn to swamp in rain season, photograph by Agus 2022 <bold>E</bold> type locality in Jambi, a small forest swamp directly adjacent to a huge oil-palm plantation.</p></caption><graphic xmlns:xlink="http://www.w3.org/1999/xlink" xlink:href="zookeys-1238-161_article-142857__-g004.jpg" position="float" orientation="portrait" xlink:type="simple" id="oo_1330592.jpg"><uri content-type="original_file" xlink:type="simple">https://binary.pensoft.net/fig/1330592</uri></graphic></fig><p><bold><italic>Female</italic></bold> (Fig. <xref ref-type="fig" rid="F4">4D</xref>). Head and body coloration similar to male, but blackish part less intense. All fins coloration similar to male, but blackish black spots more intense on dorsal fin. In breeding condition, dark stripes can be observed on the body.</p></tp:treatment-sec><tp:treatment-sec sec-type="Preserved coloration" id="SECID0EHCAG"><title>Preserved coloration.</title><p><bold><italic>Male</italic></bold> (Fig. <xref ref-type="fig" rid="F3">3</xref>, Suppl. material <xref ref-type="supplementary-material" rid="S2">2</xref>: fig. S1): Head dark brown, dorsum blackish, no bar present on opercle. Anterior edge of body yellowish brown, posterior edge of body after anus pale blackish (dark brown in juvenile specimens), dorsum dark brown. Dorsal fin simple red without distinct margin (indistinct blackish spots presented on inter-radial membrane of some specimens). Caudal fin simply red without distinct margin. Anal fin blackish with reddish patches on posterior part. Pectoral fin hyaline. Pelvic fin red with hyaline filamentous ray.</p><p><bold><italic>Female</italic></bold> (Suppl. material <xref ref-type="supplementary-material" rid="S2">2</xref>: fig. S1): Head and body coloration similar to male, but posterior edge of body after anus dark brown. All fins coloration similar to male.</p></tp:treatment-sec><tp:treatment-sec sec-type="comparisons" id="SECID0EFDAG"><title>Comparison.</title><p><italic><tp:taxon-name><tp:taxon-name-part taxon-name-part-type="genus" reg="Betta">Betta</tp:taxon-name-part><tp:taxon-name-part taxon-name-part-type="species" reg="iaspis">iaspis</tp:taxon-name-part></tp:taxon-name></italic> sp. nov. can be easily distinguished from other members of the <italic><tp:taxon-name><tp:taxon-name-part taxon-name-part-type="genus" reg="Betta">B.</tp:taxon-name-part><tp:taxon-name-part taxon-name-part-type="species" reg="coccina">coccina</tp:taxon-name-part></tp:taxon-name></italic> group by the following combination of characteristics: shorter dorsal-fin base (7.5–19.1% SL), fewer subdorsal scales (5–6) and its unique caudal-fin coloration (blackish with reddish patches on posterior part); it also differs from its most similar congeners <italic><tp:taxon-name><tp:taxon-name-part taxon-name-part-type="genus" reg="Betta">B.</tp:taxon-name-part><tp:taxon-name-part taxon-name-part-type="species" reg="persephone">persephone</tp:taxon-name-part></tp:taxon-name></italic> and <italic><tp:taxon-name><tp:taxon-name-part taxon-name-part-type="genus" reg="Betta">B.</tp:taxon-name-part><tp:taxon-name-part taxon-name-part-type="species" reg="miniopinna">miniopinna</tp:taxon-name-part></tp:taxon-name></italic> by the presence of red dorsal- and caudal fins (vs dark greenish/bluish); filamentous elongated posterior rays of anal fin (vs pointed but not filamentous). It can also be distinguished from <italic><tp:taxon-name><tp:taxon-name-part taxon-name-part-type="genus" reg="Betta">B.</tp:taxon-name-part><tp:taxon-name-part taxon-name-part-type="species" reg="burdigala">burdigala</tp:taxon-name-part></tp:taxon-name></italic>, <italic><tp:taxon-name><tp:taxon-name-part taxon-name-part-type="genus" reg="Betta">B.</tp:taxon-name-part><tp:taxon-name-part taxon-name-part-type="species" reg="coccina">coccina</tp:taxon-name-part></tp:taxon-name></italic>, <italic><tp:taxon-name><tp:taxon-name-part taxon-name-part-type="genus" reg="Betta">B.</tp:taxon-name-part><tp:taxon-name-part taxon-name-part-type="species" reg="livida">livida</tp:taxon-name-part></tp:taxon-name></italic>, <italic><tp:taxon-name><tp:taxon-name-part taxon-name-part-type="genus" reg="Betta">B.</tp:taxon-name-part><tp:taxon-name-part taxon-name-part-type="species" reg="tussyae">tussyae</tp:taxon-name-part></tp:taxon-name></italic>, and <italic><tp:taxon-name><tp:taxon-name-part taxon-name-part-type="genus" reg="Betta">B.</tp:taxon-name-part><tp:taxon-name-part taxon-name-part-type="species" reg="uberis">uberis</tp:taxon-name-part></tp:taxon-name></italic> by lack of iridescent greenish/bluish streaks/patches on inter-radial membrane of unpaired fins (vs presence); differs further from <italic><tp:taxon-name><tp:taxon-name-part taxon-name-part-type="genus" reg="Betta">B.</tp:taxon-name-part><tp:taxon-name-part taxon-name-part-type="species" reg="burdigala">burdigala</tp:taxon-name-part></tp:taxon-name></italic> and <italic><tp:taxon-name><tp:taxon-name-part taxon-name-part-type="genus" reg="Betta">B.</tp:taxon-name-part><tp:taxon-name-part taxon-name-part-type="species" reg="uberis">uberis</tp:taxon-name-part></tp:taxon-name></italic> by fewer dorsal-fin rays (8–10* vs 14–17), from <italic><tp:taxon-name><tp:taxon-name-part taxon-name-part-type="genus" reg="Betta">B.</tp:taxon-name-part><tp:taxon-name-part taxon-name-part-type="species" reg="coccina">coccina</tp:taxon-name-part></tp:taxon-name></italic> by whitish pelvic fin tips (vs black), from <italic><tp:taxon-name><tp:taxon-name-part taxon-name-part-type="genus" reg="Betta">B.</tp:taxon-name-part><tp:taxon-name-part taxon-name-part-type="species" reg="livida">livida</tp:taxon-name-part></tp:taxon-name></italic> by fewer lateral scales (28*–30 vs 30–31); from <italic><tp:taxon-name><tp:taxon-name-part taxon-name-part-type="genus" reg="Betta">B.</tp:taxon-name-part><tp:taxon-name-part taxon-name-part-type="species" reg="tussyae">tussyae</tp:taxon-name-part></tp:taxon-name></italic> by presence of iridescent blue on body flank (vs absence). It also differs from <italic><tp:taxon-name><tp:taxon-name-part taxon-name-part-type="genus" reg="Betta">B.</tp:taxon-name-part><tp:taxon-name-part taxon-name-part-type="species" reg="brownorum">brownorum</tp:taxon-name-part></tp:taxon-name></italic> and <italic><tp:taxon-name><tp:taxon-name-part taxon-name-part-type="genus" reg="Betta">B.</tp:taxon-name-part><tp:taxon-name-part taxon-name-part-type="species" reg="rutilans">rutilans</tp:taxon-name-part></tp:taxon-name></italic> by blackish body color (vs reddish magenta), further distinct from <italic><tp:taxon-name><tp:taxon-name-part taxon-name-part-type="genus" reg="Betta">B.</tp:taxon-name-part><tp:taxon-name-part taxon-name-part-type="species" reg="brownorum">brownorum</tp:taxon-name-part></tp:taxon-name></italic> by lack of iridescent mid-lateral blotch (vs presence), from <italic><tp:taxon-name><tp:taxon-name-part taxon-name-part-type="genus" reg="Betta">B.</tp:taxon-name-part><tp:taxon-name-part taxon-name-part-type="species" reg="rutilans">rutilans</tp:taxon-name-part></tp:taxon-name></italic> by presence of bright bluish margin on dorsal- and caudal fin (vs absence/indistinct). It can be differentiated from <italic><tp:taxon-name><tp:taxon-name-part taxon-name-part-type="genus" reg="Betta">B.</tp:taxon-name-part><tp:taxon-name-part taxon-name-part-type="species" reg="hendra">hendra</tp:taxon-name-part></tp:taxon-name></italic> by absence of distinct bar on opercle (vs prominent red parallel bars), less transverse scales 7–8* (vs 8–10), blackish or reddish unpaired fins (vs greenish/bluish).</p></tp:treatment-sec><tp:treatment-sec sec-type="distribution" id="SECID0E3JAG"><title>Distribution.</title><p><italic><tp:taxon-name><tp:taxon-name-part taxon-name-part-type="genus" reg="Betta">Betta</tp:taxon-name-part><tp:taxon-name-part taxon-name-part-type="species" reg="iaspis">iaspis</tp:taxon-name-part></tp:taxon-name></italic> sp. nov. is currently only known from one single forest peat swamp in Jambi, Sumatra Island (Fig. <xref ref-type="fig" rid="F1">1</xref>), which is adjacent to a huge oil palm plantation.</p></tp:treatment-sec><tp:treatment-sec sec-type="etymology" id="SECID0ERKAG"><title>Etymology.</title><p>A Latin noun <italic><tp:taxon-name><tp:taxon-name-part taxon-name-part-type="genus" reg="Betta"/><tp:taxon-name-part taxon-name-part-type="species" reg="iaspis">iaspis</tp:taxon-name-part></tp:taxon-name></italic> is derived from the Greek <italic>ἴασπις</italic>, for the gemstone jasper, which is usually red or green/blue in color, referring to the distinct combination of the fish’s iridescent bluish/greenish body and reddish fins.</p></tp:treatment-sec><tp:treatment-sec sec-type="Field notes" id="SECID0EDLAG"><title>Field notes.</title><p>Specimens were collected from a small forest peat swamp, which can be partly dried-up in the dry season. Similar to its congeners <italic><tp:taxon-name><tp:taxon-name-part taxon-name-part-type="genus" reg="Betta">B.</tp:taxon-name-part><tp:taxon-name-part taxon-name-part-type="species" reg="persephone">persephone</tp:taxon-name-part></tp:taxon-name></italic> in Malaysia (<xref ref-type="bibr" rid="B26">Schaller 1986</xref>), <italic><tp:taxon-name><tp:taxon-name-part taxon-name-part-type="genus" reg="Betta">Betta</tp:taxon-name-part><tp:taxon-name-part taxon-name-part-type="species" reg="iaspis">iaspis</tp:taxon-name-part></tp:taxon-name></italic> sp. nov. also survives through the dry season, particularly in the dried-up area of the swamp, by hiding in the moist mud beneath the dead leaves on the ground (Fig. <xref ref-type="fig" rid="F3">3</xref>). In the rainy season, when the habitat is filled again with water, they come back to surface and reproduce normally like other members of the group. Certain water parameters were recorded in dry season: pH 5.0, total dissolved solids in water 12 ppm, water temperature 29.8 °C.</p><p>All syntopic fish species recorded from the type locality are as follows: <italic><tp:taxon-name><tp:taxon-name-part taxon-name-part-type="genus" reg="Betta">Betta</tp:taxon-name-part><tp:taxon-name-part taxon-name-part-type="species" reg="simorum">simorum</tp:taxon-name-part></tp:taxon-name></italic> Tan &amp; Ng, 1996, <italic><tp:taxon-name><tp:taxon-name-part taxon-name-part-type="genus" reg="Boraras">Boraras</tp:taxon-name-part><tp:taxon-name-part taxon-name-part-type="species" reg="maculatus">maculatus</tp:taxon-name-part></tp:taxon-name></italic> (Duncker, 1904), <italic><tp:taxon-name><tp:taxon-name-part taxon-name-part-type="genus" reg="Rasbora">Rasbora</tp:taxon-name-part><tp:taxon-name-part taxon-name-part-type="species" reg="einthovenii">einthovenii</tp:taxon-name-part></tp:taxon-name></italic> (Bleeker, 1851), <italic><tp:taxon-name><tp:taxon-name-part taxon-name-part-type="genus" reg="Sphaerichthys">Sphaerichthys</tp:taxon-name-part><tp:taxon-name-part taxon-name-part-type="species" reg="osphromenoides">osphromenoides</tp:taxon-name-part></tp:taxon-name></italic> Canestrini, 1860.</p></tp:treatment-sec><tp:treatment-sec sec-type="conservation status" id="SECID0EVNAG"><title>Conservation status.</title><p>Oil-palm plantations and coal mining activities have severely affected the natural habitats in Jambi, especially forest peat swamps along Batang Hari River (<xref ref-type="bibr" rid="B24">Rustiadi et al. 2018</xref>). The Lagan region, the distribution area of <italic><tp:taxon-name><tp:taxon-name-part taxon-name-part-type="genus" reg="Betta">Betta</tp:taxon-name-part><tp:taxon-name-part taxon-name-part-type="species" reg="iaspis">iaspis</tp:taxon-name-part></tp:taxon-name></italic> sp. nov., is facing the same challenges. During the field survey in 2023, we noticed that the type locality is immediately adjacent to a huge oil-palm plantation (Fig. <xref ref-type="fig" rid="F4">4C</xref>), whose irrigation activities have aggravated the drought of the forest swamp. Although the species has evolved a successful survival strategy against nature drought, it will fail eventually if the continuing deterioration of the habitat’s hydrological conditions cannot be stopped by proper conservation efforts. Thus, following the IUCN Red List Categories and Criteria (ver. 3.1), we propose <italic><tp:taxon-name><tp:taxon-name-part taxon-name-part-type="genus" reg="Betta">Betta</tp:taxon-name-part><tp:taxon-name-part taxon-name-part-type="species" reg="iaspis">iaspis</tp:taxon-name-part></tp:taxon-name></italic> sp. nov. be listed as Critically Endangered B2ab (iii), based on its very restricted distribution area in a single forest peat swamp (&lt; 30 km<sup>2</sup>) and the fact that this habitat has already been facing direct threats from human activities.</p></tp:treatment-sec><tp:treatment-sec sec-type="Molecular analysis" id="SECID0E2OAG"><title>Molecular analysis.</title><p>The consensus phylogenetic tree based on the Cyt <italic>b</italic> suggests that <italic><tp:taxon-name><tp:taxon-name-part taxon-name-part-type="genus" reg="Betta">Betta</tp:taxon-name-part><tp:taxon-name-part taxon-name-part-type="species" reg="iaspis">iaspis</tp:taxon-name-part></tp:taxon-name></italic> sp. nov. is a monophyletic group distinct from its sister group <italic><tp:taxon-name><tp:taxon-name-part taxon-name-part-type="genus" reg="Betta">B.</tp:taxon-name-part><tp:taxon-name-part taxon-name-part-type="species" reg="mulyadii">mulyadii</tp:taxon-name-part></tp:taxon-name></italic> sp. nov. by an uncorrected p-distance of 4.35% (Fig. <xref ref-type="fig" rid="F7">7</xref>; Suppl. material <xref ref-type="supplementary-material" rid="S1">1</xref>: table S2). <italic><tp:taxon-name><tp:taxon-name-part taxon-name-part-type="genus" reg="Betta">Betta</tp:taxon-name-part><tp:taxon-name-part taxon-name-part-type="species" reg="iaspis">iaspis</tp:taxon-name-part></tp:taxon-name></italic> sp. nov. is also distinct from other congeners in the same branch for which Cyt <italic>b</italic> is available, with a p-distance ranging from 5.40%–6.32%, and significantly distinguished from the remaining species in the other branch with a p-distance ranging from 19.2%–22.0%. These results indicate that the genetic differences between the new species and its congeners exceed the intraspecific differences observed (&lt; 2% in the current study, &lt; 1% in related labyrinth fish species like <italic><tp:taxon-name><tp:taxon-name-part taxon-name-part-type="genus" reg="Parosphromenus">Parosphromenus</tp:taxon-name-part></tp:taxon-name></italic> spp. [<xref ref-type="bibr" rid="B31">Shi et al. 2021</xref>] or K2P &lt; 0.5% in <italic><tp:taxon-name><tp:taxon-name-part taxon-name-part-type="genus" reg="Channa">Channa</tp:taxon-name-part><tp:taxon-name-part taxon-name-part-type="species" reg="argus">argus</tp:taxon-name-part></tp:taxon-name></italic> [<xref ref-type="bibr" rid="B42">Zhou et al. 2019</xref>]) (&lt; 2–3% in previously published comparable data by COI gene by <xref ref-type="bibr" rid="B8">Fahmi et al. 2020</xref> and <xref ref-type="bibr" rid="B22">Panijpan et al. 2014</xref>). Morphologically, <italic><tp:taxon-name><tp:taxon-name-part taxon-name-part-type="genus" reg="Betta">Betta</tp:taxon-name-part><tp:taxon-name-part taxon-name-part-type="species" reg="iaspis">iaspis</tp:taxon-name-part></tp:taxon-name></italic> sp. nov. differs from all known <italic><tp:taxon-name><tp:taxon-name-part taxon-name-part-type="genus" reg="Betta">Betta</tp:taxon-name-part></tp:taxon-name></italic> species (see above Diagnosis and Comparison). Thus, based on both a significant morphological diagnosis and a Cyt <italic>b</italic> divergence consistent with that, we are confident that these specimens from Jambi, Sumatra, represent a valid novel species.</p></tp:treatment-sec><tp:treatment-sec><!--Section generated to contain objects referenced in tp:taxon-treatment.--><supplementary-material xmlns:xlink="http://www.w3.org/1999/xlink" id="S2" position="float" orientation="portrait" xlink:type="simple"><object-id content-type="doi" xlink:type="simple">10.3897/zookeys.1238.142857.suppl2</object-id><object-id content-type="arpha" xlink:type="simple">851D585D-E43B-5828-83F5-5F9EC292FF8A</object-id><label>Supplementary material 2</label><caption><p>Additional images</p></caption><statement content-type="dataType"><label>Data type</label><p>docx</p></statement><statement content-type="notes"><label>Explanation note</label><p><bold>fig. S1.</bold> Paratype illustrations of <italic><tp:taxon-name><tp:taxon-name-part taxon-name-part-type="genus" reg="Betta">Betta</tp:taxon-name-part><tp:taxon-name-part taxon-name-part-type="species" reg="iaspis">iaspis</tp:taxon-name-part></tp:taxon-name></italic> sp. nov. <abbrev xlink:title="Museum of Biology" id="ABBRID0EPDCI" xlink:type="simple">NCUMB</abbrev>.65334, 30 specimens, 17.7–23.9 mm SL; same data as for holotype; females in two columns on the left, males in two columns on the right. <bold>fig. S2.</bold> Paratype illustrations of <italic><tp:taxon-name><tp:taxon-name-part taxon-name-part-type="genus" reg="Betta">Betta</tp:taxon-name-part><tp:taxon-name-part taxon-name-part-type="species" reg="mulyadii">mulyadii</tp:taxon-name-part></tp:taxon-name></italic> sp. nov. <abbrev xlink:title="Museum of Biology" id="ABBRID0EAECI" xlink:type="simple">NCUMB</abbrev>.65326, 28 specimens, 22.4–28.4 mm SL; same data as for holotype; females in two columns on the left; males in two columns on the right.</p></statement><media xlink:href="zookeys-1238-161_article-142857__-s002.docx" mimetype="application" mime-subtype="vnd.openxmlformats-officedocument.wordprocessingml.document" position="float" orientation="portrait" xlink:type="simple" id="oo_1330597.docx"><uri content-type="original_file" xlink:type="simple">https://binary.pensoft.net/file/1330597</uri></media><permissions><license xlink:type="simple"><license-p>This dataset is made available under the Open Database License (http://opendatacommons.org/licenses/odbl/1.0/). The Open Database License (ODbL) is a license agreement intended to allow users to freely share, modify, and use this Dataset while maintaining this same freedom for others, provided that the original source and author(s) are credited.</license-p></license></permissions><attrib specific-use="authors">Jiali Ding, Wen Lei, Haryono Haryono, Wentian Shi, Wanchang Zhang</attrib></supplementary-material><fig id="F1" position="float" orientation="portrait"><object-id xmlns:xlink="http://www.w3.org/1999/xlink" content-type="doi" xlink:type="simple">10.3897/zookeys.1238.142857.figure1</object-id><object-id xmlns:xlink="http://www.w3.org/1999/xlink" content-type="arpha" xlink:type="simple">F1F87992-DA3A-5178-9E56-CA5919600670</object-id><label>Figure 1.</label><caption><p>Geographic distribution of 10 species from <italic><tp:taxon-name><tp:taxon-name-part taxon-name-part-type="genus" reg="Betta">B.</tp:taxon-name-part><tp:taxon-name-part taxon-name-part-type="species" reg="coccina">coccina</tp:taxon-name-part></tp:taxon-name></italic> complex. The plot shows <italic><tp:taxon-name><tp:taxon-name-part taxon-name-part-type="genus" reg="Betta">B.</tp:taxon-name-part><tp:taxon-name-part taxon-name-part-type="species" reg="iaspis">iaspis</tp:taxon-name-part></tp:taxon-name></italic> sp. nov. (pink circle) and <italic><tp:taxon-name><tp:taxon-name-part taxon-name-part-type="genus" reg="Betta">B.</tp:taxon-name-part><tp:taxon-name-part taxon-name-part-type="species" reg="mulyadii">mulyadii</tp:taxon-name-part></tp:taxon-name></italic> sp. nov. (red circle) and phylogenetic relationship among them; species from the <italic><tp:taxon-name><tp:taxon-name-part taxon-name-part-type="genus" reg="Betta">B.</tp:taxon-name-part><tp:taxon-name-part taxon-name-part-type="species" reg="persephone">persephone</tp:taxon-name-part></tp:taxon-name></italic> cluster are indicated by circles while species from <italic><tp:taxon-name><tp:taxon-name-part taxon-name-part-type="genus" reg="Betta">B.</tp:taxon-name-part><tp:taxon-name-part taxon-name-part-type="species" reg="coccina">coccina</tp:taxon-name-part></tp:taxon-name></italic> cluster are indicated by squares.</p></caption><graphic xmlns:xlink="http://www.w3.org/1999/xlink" xlink:href="zookeys-1238-161_article-142857__-g001.jpg" position="float" orientation="portrait" xlink:type="simple" id="oo_1330589.jpg"><uri content-type="original_file" xlink:type="simple">https://binary.pensoft.net/fig/1330589</uri></graphic></fig><fig id="F7" position="float" orientation="portrait"><object-id xmlns:xlink="http://www.w3.org/1999/xlink" content-type="doi" xlink:type="simple">10.3897/zookeys.1238.142857.figure7</object-id><object-id xmlns:xlink="http://www.w3.org/1999/xlink" content-type="arpha" xlink:type="simple">3197E655-DB0C-5EC2-B6BC-ED9941A88291</object-id><label>Figure 7.</label><caption><p>Phylogenetic tree of <italic><tp:taxon-name><tp:taxon-name-part taxon-name-part-type="genus" reg="Betta">Betta</tp:taxon-name-part></tp:taxon-name></italic> species based on Cyt <italic>b</italic> using <abbrev xmlns:xlink="http://www.w3.org/1999/xlink" xlink:title="Maximum Likelihood" id="ABBRID0ECGBG" xlink:type="simple">ML</abbrev> approaches. The two new species in the phylogenetic tree are highlighted in red (photograph of <italic><tp:taxon-name><tp:taxon-name-part taxon-name-part-type="genus" reg="Betta">Betta</tp:taxon-name-part><tp:taxon-name-part taxon-name-part-type="species" reg="persephone">persephone</tp:taxon-name-part></tp:taxon-name></italic> Jambi: Mulyadi Tjoa Hong Tjai).</p></caption><graphic xmlns:xlink="http://www.w3.org/1999/xlink" xlink:href="zookeys-1238-161_article-142857__-g007.jpg" position="float" orientation="portrait" xlink:type="simple" id="oo_1330595.jpg"><uri content-type="original_file" xlink:type="simple">https://binary.pensoft.net/fig/1330595</uri></graphic></fig><supplementary-material xmlns:xlink="http://www.w3.org/1999/xlink" id="S1" position="float" orientation="portrait" xlink:type="simple"><object-id content-type="doi" xlink:type="simple">10.3897/zookeys.1238.142857.suppl1</object-id><object-id content-type="arpha" xlink:type="simple">F9B27182-86A9-5ABE-B798-1F83EDAD44FA</object-id><label>Supplementary material 1</label><caption><p>Comparative material and additional tables</p></caption><statement content-type="dataType"><label>Data type</label><p>docx</p></statement><statement content-type="notes"><label>Explanation note</label><p><bold>table S1.</bold> Detailed information of <italic><tp:taxon-name><tp:taxon-name-part taxon-name-part-type="genus" reg="Betta">Betta</tp:taxon-name-part><tp:taxon-name-part taxon-name-part-type="species" reg="coccina">coccina</tp:taxon-name-part></tp:taxon-name></italic> species and outgroup used in the present study. <bold>table S2</bold>. Genetic distances based on mitochondrial Cyt <italic>b</italic> among different species of <italic><tp:taxon-name><tp:taxon-name-part taxon-name-part-type="genus" reg="Betta">Betta</tp:taxon-name-part><tp:taxon-name-part taxon-name-part-type="species" reg="coccina">coccina</tp:taxon-name-part></tp:taxon-name></italic> complex.</p></statement><media xlink:href="zookeys-1238-161_article-142857__-s001.docx" mimetype="application" mime-subtype="vnd.openxmlformats-officedocument.wordprocessingml.document" position="float" orientation="portrait" xlink:type="simple" id="oo_1330596.docx"><uri content-type="original_file" xlink:type="simple">https://binary.pensoft.net/file/1330596</uri></media><permissions><license xlink:type="simple"><license-p>This dataset is made available under the Open Database License (http://opendatacommons.org/licenses/odbl/1.0/). The Open Database License (ODbL) is a license agreement intended to allow users to freely share, modify, and use this Dataset while maintaining this same freedom for others, provided that the original source and author(s) are credited.</license-p></license></permissions><attrib specific-use="authors">Jiali Ding, Wen Lei, Haryono Haryono, Wentian Shi, Wanchang Zhang</attrib></supplementary-material></tp:treatment-sec><ref-list><ref id="B26"><mixed-citation xmlns:xlink="http://www.w3.org/1999/xlink" xlink:type="simple"><person-group><name name-style="western"><surname>Schaller</surname><given-names>D</given-names></name></person-group> (<year>1986</year>) <article-title>Laubschlupf. Eine Überlebensstrategie in einem besonderen Biotop und die Beschreibung einer neuen Kampffischart.</article-title><source>Die Aquarien und Terrarien-Zeitschrift</source><volume>39</volume>(<issue>7</issue>): <fpage>297</fpage>–<lpage>300</lpage>.</mixed-citation></ref><ref id="B24"><mixed-citation xmlns:xlink="http://www.w3.org/1999/xlink" xlink:type="simple"><person-group><name name-style="western"><surname>Rustiadi</surname><given-names>E</given-names></name><name name-style="western"><surname>Barus</surname><given-names>B</given-names></name><name name-style="western"><surname>Iman</surname><given-names>LS</given-names></name><name name-style="western"><surname>Mulya</surname><given-names>SP</given-names></name><name name-style="western"><surname>Pravitasari</surname><given-names>AE</given-names></name><name name-style="western"><surname>Antony</surname><given-names>D</given-names></name></person-group> (<year>2018</year>) <article-title>Land use and spatial policy conflicts in a rich-biodiversity rain forest region: The case of Jambi Province, Indonesia.</article-title> In: <person-group><name name-style="western"><surname>Wheeler</surname><given-names>QD</given-names></name><name name-style="western"><surname>Meier</surname><given-names>R</given-names></name></person-group> (<role>Eds</role>) <issue-title>Exploring Sustainable Land Use in Monsoon Asia.</issue-title><source>Springer Nature, Singapore</source>, <fpage>277</fpage>–<lpage>296</lpage>. <ext-link xlink:href="10.1007/978-981-10-5927-8_15" ext-link-type="doi" xlink:type="simple">https://doi.org/10.1007/978-981-10-5927-8_15</ext-link></mixed-citation></ref><ref id="B31"><mixed-citation xmlns:xlink="http://www.w3.org/1999/xlink" xlink:type="simple"><person-group><name name-style="western"><surname>Shi</surname><given-names>W</given-names></name><name name-style="western"><surname>Guo</surname><given-names>S</given-names></name><name name-style="western"><surname>Haryono</surname><given-names>H</given-names></name><name name-style="western"><surname>Hong</surname><given-names>Y</given-names></name><name name-style="western"><surname>Zhang</surname><given-names>W</given-names></name></person-group> (<year>2021</year>) <article-title>Diagnoses of two new species of <italic><tp:taxon-name><tp:taxon-name-part taxon-name-part-type="genus">Parosphromenus</tp:taxon-name-part></tp:taxon-name></italic> (<tp:taxon-name><tp:taxon-name-part taxon-name-part-type="subclass">Teleostei</tp:taxon-name-part></tp:taxon-name>: <tp:taxon-name><tp:taxon-name-part taxon-name-part-type="family">Osphronemidae</tp:taxon-name-part></tp:taxon-name>) from Bangka Island and Kalimantan, Indonesia.</article-title><source>Zootaxa</source><volume>5060</volume>(<issue>1</issue>): <fpage>71</fpage>–<lpage>92</lpage>. <ext-link xlink:href="10.11646/zootaxa.5060.1.3" ext-link-type="doi" xlink:type="simple">https://doi.org/10.11646/zootaxa.5060.1.3</ext-link></mixed-citation></ref><ref id="B42"><mixed-citation xmlns:xlink="http://www.w3.org/1999/xlink" xlink:type="simple"><person-group><name name-style="western"><surname>Zhou</surname><given-names>AG</given-names></name><name name-style="western"><surname>Xie</surname><given-names>S</given-names></name><name name-style="western"><surname>Wang</surname><given-names>Z</given-names></name><name name-style="western"><surname>Fan</surname><given-names>L</given-names></name><name name-style="western"><surname>Chen</surname><given-names>Y</given-names></name><name name-style="western"><surname>Ye</surname><given-names>Q</given-names></name><name name-style="western"><surname>Li</surname><given-names>D</given-names></name><name name-style="western"><surname>Zhang</surname><given-names>L</given-names></name><name name-style="western"><surname>Zou</surname><given-names>J</given-names></name></person-group> (<year>2019</year>) <article-title>Genetic diversity and geographic differentiation in Northern Snakehead (<italic><tp:taxon-name><tp:taxon-name-part taxon-name-part-type="genus">Channa</tp:taxon-name-part><tp:taxon-name-part taxon-name-part-type="species">argus</tp:taxon-name-part></tp:taxon-name></italic>) based on mitochondrial Cyt <italic>b</italic> gene.</article-title><source>Pakistan Journal of Zoology</source><volume>51</volume>(<issue>1</issue>): <fpage>359</fpage>–<lpage>362</lpage>. <ext-link xlink:href="10.17582/journal.pjz/2019.51.1.sc2" ext-link-type="doi" xlink:type="simple">https://doi.org/10.17582/journal.pjz/2019.51.1.sc2</ext-link></mixed-citation></ref><ref id="B8"><mixed-citation xmlns:xlink="http://www.w3.org/1999/xlink" xlink:type="simple"><person-group><name name-style="western"><surname>Fahmi</surname><given-names>MR</given-names></name><name name-style="western"><surname>Kusrini</surname><given-names>E</given-names></name><name name-style="western"><surname>Hayuningtiyas</surname><given-names>EP</given-names></name><name name-style="western"><surname>Sinansari</surname><given-names>S</given-names></name><name name-style="western"><surname>Gustiano</surname><given-names>R</given-names></name></person-group> (<year>2020</year>) <article-title>DNA barcoding using coi gene sequences of wild <italic>betta</italic> fighting fish from Indonesia: Phylogeny, status, and diversity.</article-title><source>Indonesian Fisheries Research Journal</source><volume>26</volume>(<issue>2</issue>): <fpage>97</fpage>–<lpage>105</lpage>. <ext-link xlink:href="10.15578/ifrj.26.2.2020.97-105" ext-link-type="doi" xlink:type="simple">https://doi.org/10.15578/ifrj.26.2.2020.97-105</ext-link></mixed-citation></ref><ref id="B22"><mixed-citation xmlns:xlink="http://www.w3.org/1999/xlink" xlink:type="simple"><person-group><name name-style="western"><surname>Panijpan</surname><given-names>B</given-names></name><name name-style="western"><surname>Kowasupat</surname><given-names>C</given-names></name><name name-style="western"><surname>Laosinchai</surname><given-names>P</given-names></name><name name-style="western"><surname>Ruenwongsa</surname><given-names>P</given-names></name><name name-style="western"><surname>Phongdara</surname><given-names>A</given-names></name><name name-style="western"><surname>Senapin</surname><given-names>S</given-names></name><name name-style="western"><surname>Wanna</surname><given-names>W</given-names></name><name name-style="western"><surname>Phiwasaiya</surname><given-names>K</given-names></name><name name-style="western"><surname>Kühne</surname><given-names>J</given-names></name><name name-style="western"><surname>Fasquel</surname><given-names>F</given-names></name></person-group> (<year>2014</year>) <article-title>Southeast Asian mouth-brooding <italic><tp:taxon-name><tp:taxon-name-part taxon-name-part-type="genus">Betta</tp:taxon-name-part></tp:taxon-name></italic> fighting fish (<tp:taxon-name><tp:taxon-name-part taxon-name-part-type="subclass">Teleostei</tp:taxon-name-part></tp:taxon-name>: <tp:taxon-name><tp:taxon-name-part taxon-name-part-type="order">Perciformes</tp:taxon-name-part></tp:taxon-name>) species and their phylogenetic relationships based on mitochondrial COI and nuclear ITS1 DNA sequences and analyses.</article-title><source>Meta Gene</source><volume>2</volume>: <fpage>862</fpage>–<lpage>879</lpage>. <ext-link xlink:href="10.1016/j.mgene.2014.10.007" ext-link-type="doi" xlink:type="simple">https://doi.org/10.1016/j.mgene.2014.10.007</ext-link></mixed-citation></ref></ref-list></tp:taxon-treatment>
