# Supplementary material for: ﻿Phylogenetic analysis of Bettacoccina complex (Teleostei, Osphronemidae) from Peninsular Malaysia and Sumatra Island with descriptions of two new species
Source: Zookeys. 2025 May 15;1238:161–81. doi: 10.3897/zookeys.1238.142857 (PMC12099314; doi:10.3897/zookeys.1238.142857)
Supplement: XML Treatment for Betta mulyadii [file zookeys.1238.142857-treatment2.xml]

<!DOCTYPE tp:taxon-treatment
  PUBLIC "-//TaxonX//DTD Taxonomic Treatment Publishing DTD v0 20100105//EN" "tax-treatment-NSO.dtd">
<tp:taxon-treatment xmlns:tp="http://www.plazi.org/taxpub"><tp:treatment-meta><kwd-group><label>Taxon classification</label><kwd>
                <named-content content-type="kingdom">Animalia</named-content>
              </kwd><kwd>
                <named-content content-type="order">Perciformes</named-content>
              </kwd><kwd>
                <named-content content-type="family">Osphronemidae</named-content>
              </kwd></kwd-group><mixed-citation publication-type="journal"><person-group><name><surname>Ding</surname><given-names>Jiali</given-names></name><name><surname>Lei</surname><given-names>Wen</given-names></name><name><surname>Haryono</surname><given-names>Haryono</given-names></name><name><surname>Shi</surname><given-names>Wentian</given-names></name><name><surname>Zhang</surname><given-names>Wanchang</given-names></name></person-group><article-title>﻿Phylogenetic analysis of <italic><tp:taxon-name><tp:taxon-name-part taxon-name-part-type="genus" reg="Betta">Betta</tp:taxon-name-part><tp:taxon-name-part taxon-name-part-type="species" reg="coccina">coccina</tp:taxon-name-part></tp:taxon-name></italic> complex (<tp:taxon-name><tp:taxon-name-part taxon-name-part-type="subclass">Teleostei</tp:taxon-name-part></tp:taxon-name>, <tp:taxon-name><tp:taxon-name-part taxon-name-part-type="family">Osphronemidae</tp:taxon-name-part></tp:taxon-name>) from Peninsular Malaysia and Sumatra Island with descriptions of two new species</article-title><source>Zookeys</source><day>15</day><month>05</month><year>2025</year><volume>1238</volume><fpage>161</fpage><lpage>181</lpage><pub-id pub-id-type="doi">10.3897/zookeys.1238.142857</pub-id></mixed-citation></tp:treatment-meta><tp:nomenclature><label>﻿</label><tp:taxon-name>
              <object-id xmlns:xlink="http://www.w3.org/1999/xlink" content-type="arpha" xlink:type="simple">CBF1B16A-91C8-5A5F-AA89-D5FF94D7F18A</object-id>
              <tp:taxon-name-part taxon-name-part-type="genus" reg="Betta">Betta</tp:taxon-name-part>
              <tp:taxon-name-part taxon-name-part-type="species" reg="mulyadii">mulyadii</tp:taxon-name-part>
              <object-id xmlns:xlink="http://www.w3.org/1999/xlink" content-type="zoobank" xlink:type="simple">https://zoobank.org/C327437A-2C23-4255-BF77-EE2310DCD5A8</object-id>
            </tp:taxon-name><tp:taxon-status xmlns:xlink="http://www.w3.org/1999/xlink" xlink:type="simple">sp. nov.</tp:taxon-status><xref ref-type="fig" rid="F5">Figs 5</xref><xref ref-type="fig" rid="F6">, 6</xref><xref ref-type="supplementary-material" rid="S2">, Suppl. material 2: fig. S2</xref><tp:nomenclature-citation-list><tp:nomenclature-citation><tp:taxon-name>
                  <tp:taxon-name-part taxon-name-part-type="genus" reg="Betta">Betta</tp:taxon-name-part>
                </tp:taxon-name><comment>sp. Riau Red—Linke 2014: 228.</comment></tp:nomenclature-citation></tp:nomenclature-citation-list></tp:nomenclature><tp:treatment-sec sec-type="type material" id="SECID0EEUAG"><title>Type material.</title><p><bold><italic>Holotype</italic>.</bold><named-content xmlns:xlink="http://www.w3.org/1999/xlink" content-type="dwc:institutional_code" xlink:title="Museum Zoologicum Bogoriense" xlink:href="http://grbio.org/institution/museum-zoologicum-bogoriense" xlink:type="simple">MZB</named-content>.26964, 18.5 mm SL, male; Indonesia, Sumatra Island, Riau, Oil palm plantation; colls. Mulyadi Tjoa Hong Tjai, Nov. 2023. The exact locality withheld to avoid potential pressure on the wild population of ornamental fish industry. Qualified researchers can request information from the first author or <named-content xmlns:xlink="http://www.w3.org/1999/xlink" content-type="dwc:institutional_code" xlink:title="Museum Zoologicum Bogoriense" xlink:href="http://grbio.org/institution/museum-zoologicum-bogoriense" xlink:type="simple">MZB</named-content>. <bold><italic>Paratypes</italic>.</bold><abbrev xmlns:xlink="http://www.w3.org/1999/xlink" xlink:title="Museum of Biology" id="ABBRID0E2UAG" xlink:type="simple">NCUMB</abbrev>.65326, 28 specimens, 22.4–28.4 mm SL; same data as for holotype; colls. Mulyadi Tjoa Hong Tjai &amp; Johan Raharjo. Jun. 2022.</p></tp:treatment-sec><tp:treatment-sec sec-type="diagnosis" id="SECID0E6UAG"><title>Diagnosis.</title><p><italic><tp:taxon-name><tp:taxon-name-part taxon-name-part-type="genus" reg="Betta">Betta</tp:taxon-name-part><tp:taxon-name-part taxon-name-part-type="species" reg="mulyadii">mulyadii</tp:taxon-name-part></tp:taxon-name></italic> sp. nov. differs from its congeners in the <italic><tp:taxon-name><tp:taxon-name-part taxon-name-part-type="genus" reg="Betta">B.</tp:taxon-name-part><tp:taxon-name-part taxon-name-part-type="species" reg="coccina">coccina</tp:taxon-name-part></tp:taxon-name></italic> group by the following unique combination of characters: fewer dorsal-fin rays (8*–10) and subdorsal scales (5*-6); shorter dorsal-fin base (9.89–15.1% SL, mean 12.5%); male with reddish body; without green iridescent mid-lateral body patch; unpaired fins red without significant marks (dorsal and caudal fins with bright bluish margins).</p></tp:treatment-sec><tp:treatment-sec sec-type="description" id="SECID0E2VAG"><title>Description.</title><p>Morphometric and meristic data are summarized in Table <xref ref-type="table" rid="T1">1</xref>. General appearances presented in Fig. <xref ref-type="fig" rid="F5">5</xref>. Head rounded and small. Body slender (at dorsal-fin origin 18.7%–22.0% SL, mean 19.9%), not compressed at caudal peduncle (12.9%–16.5% SL). Dorsal fin narrow (total 8*–10 rays), base short (9.89–15.1% SL with 5*–6 subdorsal scales) and placed significantly far back (predorsal length 58.1–65.9% SL). Dorsal fin pointed with elongated posterior rays, sometimes reaching caudal-fin base in mature males. Anal fin situated ~ ½ body (preanal length 38.1%–43.5% SL), base long (48.9%–58.9% SL). Anal fin with total 27*–29 rays, pointed, posterior rays elongated, sometimes reach half-length of caudal fin in mature males. Caudal fin lanceolate in males, rounded in females, with i-ii rudimentary, I simple principal, 4+5 branched principal, I simple principal, i-ii rudimentary rays (modal i-I-4+5-I-i). Pectoral fin rounded with (12–14, modal 13) rays. Pelvic fin with one spine, one simple and four branched rays, simple ray filamentous. Lateral scales 29–30*, plus two or three scales on caudal-fin base; predorsal scales 19–21*; postdorsal scales 9–12 (modal 10); 7–8* scales in transverse series at dorsal fin origin.</p><fig id="F5" position="float" orientation="portrait"><object-id xmlns:xlink="http://www.w3.org/1999/xlink" content-type="doi" xlink:type="simple">10.3897/zookeys.1238.142857.figure5</object-id><object-id xmlns:xlink="http://www.w3.org/1999/xlink" content-type="arpha" xlink:type="simple">64DF5924-D290-5CEA-96E9-9C244D4F5299</object-id><label>Figure 5.</label><caption><p>Illustrations of <italic><tp:taxon-name><tp:taxon-name-part taxon-name-part-type="genus" reg="Betta">Betta</tp:taxon-name-part><tp:taxon-name-part taxon-name-part-type="species" reg="mulyadii">mulyadii</tp:taxon-name-part></tp:taxon-name></italic> sp. nov. <bold>A</bold><named-content xmlns:xlink="http://www.w3.org/1999/xlink" content-type="dwc:institutional_code" xlink:title="Museum Zoologicum Bogoriense" xlink:href="http://grbio.org/institution/museum-zoologicum-bogoriense" xlink:type="simple">MZB</named-content>.26964, 18.5 mm SL male holotype, freshly preserved <bold>B</bold> male holotype, in stress coloration immediately after capture <bold>C</bold> breeding male with a bubble-nest, not preserved (laterally inverted) <bold>D</bold> female, in courtship coloration, not preserved <bold>E</bold><italic>B</italic>male, live coloration, not preserved (laterally inverted).</p></caption><graphic xmlns:xlink="http://www.w3.org/1999/xlink" xlink:href="zookeys-1238-161_article-142857__-g005.jpg" position="float" orientation="portrait" xlink:type="simple" id="oo_1330593.jpg"><uri content-type="original_file" xlink:type="simple">https://binary.pensoft.net/fig/1330593</uri></graphic></fig></tp:treatment-sec><tp:treatment-sec sec-type="Live coloration" id="SECID0ERXAG"><title>Live coloration.</title><p><bold><italic>Male</italic></bold> (Fig. <xref ref-type="fig" rid="F5">5B, C, E</xref>). Head reddish with iridescent greenish/golden patches, dorsum reddish with iridescent greenish/golden patches. Opercle without distinct bar in neutral mood, two barely recognizable pale reddish twin bars on opercle in aggressive or breeding mood. Iris with iridescent bluish patches. Body uniformly reddish with weak iridescent blue patches on some scales (absent in stressed or preserved specimens), dorsum reddish with iridescent greenish/golden patches. No distinct dark stripes or iridescent patches on body flank. Dorsal-fin simply red with a bright bluish margin. Caudal fin simple red with a bright bluish margin on the upper half (sometimes also present on the lower half). Anal fin simply red (rarely with a bluish margin). Pectoral fin hyaline. Pelvic fin red with whitish filamentous ray.</p><p><bold><italic>Female</italic></bold> (Fig. <xref ref-type="fig" rid="F5">5D</xref>). Head and body coloration similar to male, but less reddish. All fin colorations similar to male, but bluish margin less distinct.</p></tp:treatment-sec><tp:treatment-sec sec-type="Preserved coloration" id="SECID0ELYAG"><title>Preserved coloration.</title><p><bold><italic>Male</italic></bold> (Suppl. material <xref ref-type="supplementary-material" rid="S2">2</xref>: fig. S2): Head yellowish brown, dorsum brownish, no bar present on opercle. Body and dorsum uniformly yellowish brown. Unpaired fin uniformly dark reddish without distinct margin. Pectoral fin hyaline. Pelvic fin red with hyaline filamentous ray.</p><p><bold><italic>Female</italic></bold> (Suppl. material <xref ref-type="supplementary-material" rid="S2">2</xref>: fig. S2): Head and body coloration similar to male. All fin colorations similar to male, but more brownish.</p></tp:treatment-sec><tp:treatment-sec sec-type="comparisons" id="SECID0EFZAG"><title>Comparison.</title><p><italic><tp:taxon-name><tp:taxon-name-part taxon-name-part-type="genus" reg="Betta">Betta</tp:taxon-name-part><tp:taxon-name-part taxon-name-part-type="species" reg="mulyadii">mulyadii</tp:taxon-name-part></tp:taxon-name></italic> sp. nov. can be easily distinguished from the closely related phylogenetic sister species <italic><tp:taxon-name><tp:taxon-name-part taxon-name-part-type="genus" reg="Betta">Betta</tp:taxon-name-part><tp:taxon-name-part taxon-name-part-type="species" reg="iaspis">iaspis</tp:taxon-name-part></tp:taxon-name></italic> sp. nov. by the following combination of characters: uniformly reddish body (vs blackish), simple reddish anal fin (vs blackish with reddish patches on posterior part), dorsal-fin inter-radial membrane without dark marks (vs present). It is also distinct from other congeners of the same phylogenetic branch <italic><tp:taxon-name><tp:taxon-name-part taxon-name-part-type="genus" reg="Betta">B.</tp:taxon-name-part><tp:taxon-name-part taxon-name-part-type="species" reg="persephone">persephone</tp:taxon-name-part></tp:taxon-name></italic> and <italic><tp:taxon-name><tp:taxon-name-part taxon-name-part-type="genus" reg="Betta">B.</tp:taxon-name-part><tp:taxon-name-part taxon-name-part-type="species" reg="miniopinna">miniopinna</tp:taxon-name-part></tp:taxon-name></italic> by the presence of red dorsal- and caudal fins (vs dark greenish/bluish); filamentous elongated posterior rays of anal fin (vs pointed but not filamentous). It differs from its most morphologically similar species <italic><tp:taxon-name><tp:taxon-name-part taxon-name-part-type="genus" reg="Betta">B.</tp:taxon-name-part><tp:taxon-name-part taxon-name-part-type="species" reg="rutilans">rutilans</tp:taxon-name-part></tp:taxon-name></italic> by the presence of a bright bluish margin on dorsal and anal fins (vs absence/indistinct), elongated anal-fin posterior rays reaching half-length of caudal fin in mature males (vs slightly pointed but not significantly elongated), fewer dorsal-fin rays (8*–10 vs 11–12*), fewer subdorsal scales (5*–6 vs 9*–10) and shorter dorsal-fin base (7.5–19.1% SL vs 20–23%). It also differs from <italic><tp:taxon-name><tp:taxon-name-part taxon-name-part-type="genus" reg="Betta">B.</tp:taxon-name-part><tp:taxon-name-part taxon-name-part-type="species" reg="burdigala">burdigala</tp:taxon-name-part></tp:taxon-name></italic>, <italic><tp:taxon-name><tp:taxon-name-part taxon-name-part-type="genus" reg="Betta">B.</tp:taxon-name-part><tp:taxon-name-part taxon-name-part-type="species" reg="coccina">coccina</tp:taxon-name-part></tp:taxon-name></italic>, <italic><tp:taxon-name><tp:taxon-name-part taxon-name-part-type="genus" reg="Betta">B.</tp:taxon-name-part><tp:taxon-name-part taxon-name-part-type="species" reg="livida">livida</tp:taxon-name-part></tp:taxon-name></italic>, <italic><tp:taxon-name><tp:taxon-name-part taxon-name-part-type="genus" reg="Betta">B.</tp:taxon-name-part><tp:taxon-name-part taxon-name-part-type="species" reg="tussyae">tussyae</tp:taxon-name-part></tp:taxon-name></italic>, and <italic><tp:taxon-name><tp:taxon-name-part taxon-name-part-type="genus" reg="Betta">B.</tp:taxon-name-part><tp:taxon-name-part taxon-name-part-type="species" reg="uberis">uberis</tp:taxon-name-part></tp:taxon-name></italic> by lack of iridescent greenish/bluish streaks/patches on inter-radial membrane of unpaired fins (vs presence); differs further from <italic><tp:taxon-name><tp:taxon-name-part taxon-name-part-type="genus" reg="Betta">B.</tp:taxon-name-part><tp:taxon-name-part taxon-name-part-type="species" reg="burdigala">burdigala</tp:taxon-name-part></tp:taxon-name></italic> and <italic><tp:taxon-name><tp:taxon-name-part taxon-name-part-type="genus" reg="Betta">B.</tp:taxon-name-part><tp:taxon-name-part taxon-name-part-type="species" reg="uberis">uberis</tp:taxon-name-part></tp:taxon-name></italic> by fewer dorsal-fin rays (8*–10 vs 14–17), from <italic><tp:taxon-name><tp:taxon-name-part taxon-name-part-type="genus" reg="Betta">B.</tp:taxon-name-part><tp:taxon-name-part taxon-name-part-type="species" reg="coccina">coccina</tp:taxon-name-part></tp:taxon-name></italic> by whitish pelvic-fin tips (vs black), from <italic><tp:taxon-name><tp:taxon-name-part taxon-name-part-type="genus" reg="Betta">B.</tp:taxon-name-part><tp:taxon-name-part taxon-name-part-type="species" reg="livida">livida</tp:taxon-name-part></tp:taxon-name></italic> and <italic><tp:taxon-name><tp:taxon-name-part taxon-name-part-type="genus" reg="Betta">B.</tp:taxon-name-part><tp:taxon-name-part taxon-name-part-type="species" reg="tussyae">tussyae</tp:taxon-name-part></tp:taxon-name></italic> by fewer lateral scales (29*–30 vs 30–31). It can be differentiated from <italic><tp:taxon-name><tp:taxon-name-part taxon-name-part-type="genus" reg="Betta">B.</tp:taxon-name-part><tp:taxon-name-part taxon-name-part-type="species" reg="brownorum">brownorum</tp:taxon-name-part></tp:taxon-name></italic> by the lack of an iridescent mid-lateral blotch (vs presence); from <italic><tp:taxon-name><tp:taxon-name-part taxon-name-part-type="genus" reg="Betta">B.</tp:taxon-name-part><tp:taxon-name-part taxon-name-part-type="species" reg="hendra">hendra</tp:taxon-name-part></tp:taxon-name></italic> by a reddish body and fins (vs iridescent bluish/greenish), absence of distinct bar on opercle (vs prominent red parallel bars), fewer transverse scales 7–8* (vs 8–10).</p></tp:treatment-sec><tp:treatment-sec sec-type="distribution" id="SECID0EG6AG"><title>Distribution.</title><p><italic><tp:taxon-name><tp:taxon-name-part taxon-name-part-type="genus" reg="Betta">Betta</tp:taxon-name-part><tp:taxon-name-part taxon-name-part-type="species" reg="mulyadii">mulyadii</tp:taxon-name-part></tp:taxon-name></italic> sp. nov. is currently known only from an area in Riau, Sumatra Island (Fig. <xref ref-type="fig" rid="F1">1</xref>).</p></tp:treatment-sec><tp:treatment-sec sec-type="etymology" id="SECID0E26AG"><title>Etymology.</title><p>The species is named after Mulyadi Tjoa Hong Tjai, who discovered this species and contributed much first-hand field information on this genus during the last 30 years. Previously the species was widely known by the common name “api-api” given by the discoverer, which means flame/fire in Bahasa Indonesia referring to the reddish body and lanceolate caudal fin.</p></tp:treatment-sec><tp:treatment-sec sec-type="Field notes" id="SECID0EAABG"><title>Field notes.</title><p>The species was first recorded by Mulyadi Tjoa Hong Tjai in Duri in 2012. Currently it is still only found in this area, which is severely disturbed by human activities. Most of the nearby regions have been converted into oil-palm plantations or occupied by oil wells. Thus, we have not yet been able to record this species outside the type locality, which is a broken tiny swamp located inside an oil-palm plantation and adjacent to several running oil wells (Fig. <xref ref-type="fig" rid="F6">6</xref>). Further studies will be necessary to explore potential remaining population and habitats of this endangered species.</p><fig id="F6" position="float" orientation="portrait"><object-id xmlns:xlink="http://www.w3.org/1999/xlink" content-type="doi" xlink:type="simple">10.3897/zookeys.1238.142857.figure6</object-id><object-id xmlns:xlink="http://www.w3.org/1999/xlink" content-type="arpha" xlink:type="simple">0AB42667-7E88-5662-99B4-AF36A11D0128</object-id><label>Figure 6.</label><caption><p>Type locality photographs for <italic><tp:taxon-name><tp:taxon-name-part taxon-name-part-type="genus" reg="Betta">B.</tp:taxon-name-part><tp:taxon-name-part taxon-name-part-type="species" reg="mulyadii">mulyadii</tp:taxon-name-part></tp:taxon-name></italic><bold>A</bold> swamp shaded by secondary shrubs <bold>B</bold> a tiny swamp surrounded by a huge oil-palm plantation <bold>C</bold> freshly collected specimens of male <italic><tp:taxon-name><tp:taxon-name-part taxon-name-part-type="genus" reg="Betta">B.</tp:taxon-name-part><tp:taxon-name-part taxon-name-part-type="species" reg="mulyadii">mulyadii</tp:taxon-name-part></tp:taxon-name></italic> from type locality, coll. Mulyadi Tjoa Hong Tjai.</p></caption><graphic xmlns:xlink="http://www.w3.org/1999/xlink" xlink:href="zookeys-1238-161_article-142857__-g006.jpg" position="float" orientation="portrait" xlink:type="simple" id="oo_1330594.jpg"><uri content-type="original_file" xlink:type="simple">https://binary.pensoft.net/fig/1330594</uri></graphic></fig><p>All the syntopic fish species recorded from the habitats include <tp:taxon-name><tp:taxon-name-part taxon-name-part-type="genus" reg="Betta">Betta</tp:taxon-name-part><tp:taxon-name-part taxon-name-part-type="uncertainty-rank">cf.</tp:taxon-name-part><tp:taxon-name-part taxon-name-part-type="species" reg="pugnax">pugnax</tp:taxon-name-part></tp:taxon-name> (Tan &amp; Ng, 2005) and <italic><tp:taxon-name><tp:taxon-name-part taxon-name-part-type="genus" reg="Rasbora">Rasbora</tp:taxon-name-part><tp:taxon-name-part taxon-name-part-type="species" reg="einthovenii">einthovenii</tp:taxon-name-part></tp:taxon-name></italic>.</p></tp:treatment-sec><tp:treatment-sec sec-type="conservation status" id="SECID0ENCBG"><title>Conservation status.</title><p>Oil-palm plantations and the petroleum industry have severely destroyed the environment in Duri, especially forest peat swamps. During the field survey in 2023, little original forest peat swamps could be found in this region. The type locality of the new species is in poor condition, original forest no longer exists, and the remaining swamp is shaded by secondary shrubs. Biodiversity is very low, which is expected since it is inside a large oil-palm plantation (Fig. <xref ref-type="fig" rid="F6">6B</xref>). Few conservation efforts for freshwater fish are known there, since it is also a petroleum industry area. Immediate in-situ and ex-situ conservation is highly recommended for this species. Thus, following the IUCN Red List Categories and Criteria (v. 3.1), we propose <italic><tp:taxon-name><tp:taxon-name-part taxon-name-part-type="genus" reg="Betta">Betta</tp:taxon-name-part><tp:taxon-name-part taxon-name-part-type="species" reg="mulyadii">mulyadii</tp:taxon-name-part></tp:taxon-name></italic> sp. nov. be listed as Critically Endangered B2ab (iii), based on its very restricted distribution area in a single swamp (&lt; 5 km<sup>2</sup>) and the extremely high likelihood of becoming extinct due to the current existence of surrounding oil-palm plantations and oil wells.</p></tp:treatment-sec><tp:treatment-sec sec-type="Molecular analysis" id="SECID0EEDBG"><title>Molecular analysis.</title><p>The consensus phylogenetic tree based on the mitochondrial Cyt <italic>b</italic> suggests that <italic><tp:taxon-name><tp:taxon-name-part taxon-name-part-type="genus" reg="Betta">Betta</tp:taxon-name-part><tp:taxon-name-part taxon-name-part-type="species" reg="mulyadii">mulyadii</tp:taxon-name-part></tp:taxon-name></italic> sp. nov. is a monophyletic group distinct from its sister group <italic><tp:taxon-name><tp:taxon-name-part taxon-name-part-type="genus" reg="Betta">Betta</tp:taxon-name-part><tp:taxon-name-part taxon-name-part-type="species" reg="iaspis">iaspis</tp:taxon-name-part></tp:taxon-name></italic> sp. nov. by an uncorrected p-distance of 4.35% (Fig. <xref ref-type="fig" rid="F7">7</xref>; Suppl. material <xref ref-type="supplementary-material" rid="S1">1</xref>: table S2). <italic><tp:taxon-name><tp:taxon-name-part taxon-name-part-type="genus" reg="Betta">Betta</tp:taxon-name-part><tp:taxon-name-part taxon-name-part-type="species" reg="mulyadii">mulyadii</tp:taxon-name-part></tp:taxon-name></italic> sp. nov. is also distinct from other congeners in the same branch for which Cyt <italic>b</italic> is available with a p-distance ranging from 5.75% to 7.19% (Suppl. material <xref ref-type="supplementary-material" rid="S1">1</xref>: table S2), and distinguished from the remaining species in the other branch with a p-distance ranging from 19.2%–22.0% (Suppl. material <xref ref-type="supplementary-material" rid="S1">1</xref>: table S2). These results suggest that genetic differences among the new species and its congeners are indicative of divergence at a species level. <italic><tp:taxon-name><tp:taxon-name-part taxon-name-part-type="genus" reg="Betta">Betta</tp:taxon-name-part><tp:taxon-name-part taxon-name-part-type="species" reg="mulyadii">mulyadii</tp:taxon-name-part></tp:taxon-name></italic> sp. nov. also differs from all known <italic><tp:taxon-name><tp:taxon-name-part taxon-name-part-type="genus" reg="Betta">Betta</tp:taxon-name-part></tp:taxon-name></italic> species in its unique morphological characters (see above Diagnosis and Comparison). Thus, based on both molecular and morphological analysis in the current study, this fish from Riau, Sumatra is formally recognized as a distinct species.</p><fig id="F7" position="float" orientation="portrait"><object-id xmlns:xlink="http://www.w3.org/1999/xlink" content-type="doi" xlink:type="simple">10.3897/zookeys.1238.142857.figure7</object-id><object-id xmlns:xlink="http://www.w3.org/1999/xlink" content-type="arpha" xlink:type="simple">3197E655-DB0C-5EC2-B6BC-ED9941A88291</object-id><label>Figure 7.</label><caption><p>Phylogenetic tree of <italic><tp:taxon-name><tp:taxon-name-part taxon-name-part-type="genus" reg="Betta">Betta</tp:taxon-name-part></tp:taxon-name></italic> species based on Cyt <italic>b</italic> using <abbrev xmlns:xlink="http://www.w3.org/1999/xlink" xlink:title="Maximum Likelihood" id="ABBRID0ECGBG" xlink:type="simple">ML</abbrev> approaches. The two new species in the phylogenetic tree are highlighted in red (photograph of <italic><tp:taxon-name><tp:taxon-name-part taxon-name-part-type="genus" reg="Betta">Betta</tp:taxon-name-part><tp:taxon-name-part taxon-name-part-type="species" reg="persephone">persephone</tp:taxon-name-part></tp:taxon-name></italic> Jambi: Mulyadi Tjoa Hong Tjai).</p></caption><graphic xmlns:xlink="http://www.w3.org/1999/xlink" xlink:href="zookeys-1238-161_article-142857__-g007.jpg" position="float" orientation="portrait" xlink:type="simple" id="oo_1330595.jpg"><uri content-type="original_file" xlink:type="simple">https://binary.pensoft.net/fig/1330595</uri></graphic></fig></tp:treatment-sec><tp:treatment-sec><!--Section generated to contain objects referenced in tp:taxon-treatment.--><supplementary-material xmlns:xlink="http://www.w3.org/1999/xlink" id="S2" position="float" orientation="portrait" xlink:type="simple"><object-id content-type="doi" xlink:type="simple">10.3897/zookeys.1238.142857.suppl2</object-id><object-id content-type="arpha" xlink:type="simple">851D585D-E43B-5828-83F5-5F9EC292FF8A</object-id><label>Supplementary material 2</label><caption><p>Additional images</p></caption><statement content-type="dataType"><label>Data type</label><p>docx</p></statement><statement content-type="notes"><label>Explanation note</label><p><bold>fig. S1.</bold> Paratype illustrations of <italic><tp:taxon-name><tp:taxon-name-part taxon-name-part-type="genus" reg="Betta">Betta</tp:taxon-name-part><tp:taxon-name-part taxon-name-part-type="species" reg="iaspis">iaspis</tp:taxon-name-part></tp:taxon-name></italic> sp. nov. <abbrev xlink:title="Museum of Biology" id="ABBRID0EPDCI" xlink:type="simple">NCUMB</abbrev>.65334, 30 specimens, 17.7–23.9 mm SL; same data as for holotype; females in two columns on the left, males in two columns on the right. <bold>fig. S2.</bold> Paratype illustrations of <italic><tp:taxon-name><tp:taxon-name-part taxon-name-part-type="genus" reg="Betta">Betta</tp:taxon-name-part><tp:taxon-name-part taxon-name-part-type="species" reg="mulyadii">mulyadii</tp:taxon-name-part></tp:taxon-name></italic> sp. nov. <abbrev xlink:title="Museum of Biology" id="ABBRID0EAECI" xlink:type="simple">NCUMB</abbrev>.65326, 28 specimens, 22.4–28.4 mm SL; same data as for holotype; females in two columns on the left; males in two columns on the right.</p></statement><media xlink:href="zookeys-1238-161_article-142857__-s002.docx" mimetype="application" mime-subtype="vnd.openxmlformats-officedocument.wordprocessingml.document" position="float" orientation="portrait" xlink:type="simple" id="oo_1330597.docx"><uri content-type="original_file" xlink:type="simple">https://binary.pensoft.net/file/1330597</uri></media><permissions><license xlink:type="simple"><license-p>This dataset is made available under the Open Database License (http://opendatacommons.org/licenses/odbl/1.0/). The Open Database License (ODbL) is a license agreement intended to allow users to freely share, modify, and use this Dataset while maintaining this same freedom for others, provided that the original source and author(s) are credited.</license-p></license></permissions><attrib specific-use="authors">Jiali Ding, Wen Lei, Haryono Haryono, Wentian Shi, Wanchang Zhang</attrib></supplementary-material><table-wrap id="T1" position="float" orientation="portrait"><label>Table 1.</label><caption><p>Morphometric and meristic data of <italic><tp:taxon-name><tp:taxon-name-part taxon-name-part-type="genus" reg="Betta">Betta</tp:taxon-name-part><tp:taxon-name-part taxon-name-part-type="species" reg="iaspis">iaspis</tp:taxon-name-part></tp:taxon-name></italic> sp. nov. (<italic>n</italic> = 31, <named-content xmlns:xlink="http://www.w3.org/1999/xlink" content-type="dwc:institutional_code" xlink:title="Museum Zoologicum Bogoriense" xlink:href="http://grbio.org/institution/museum-zoologicum-bogoriense" xlink:type="simple">MZB</named-content>.26963, <abbrev xmlns:xlink="http://www.w3.org/1999/xlink" xlink:title="Museum of Biology" id="ABBRID0EHPAE" xlink:type="simple">NCUMB</abbrev>.65334) from Jambi, Sumatra, and <italic><tp:taxon-name><tp:taxon-name-part taxon-name-part-type="genus" reg="Betta">Betta</tp:taxon-name-part><tp:taxon-name-part taxon-name-part-type="species" reg="mulyadii">mulyadii</tp:taxon-name-part></tp:taxon-name></italic> sp. nov. (<italic>n</italic> = 29, <named-content xmlns:xlink="http://www.w3.org/1999/xlink" content-type="dwc:institutional_code" xlink:title="Museum Zoologicum Bogoriense" xlink:href="http://grbio.org/institution/museum-zoologicum-bogoriense" xlink:type="simple">MZB</named-content>.26964, <abbrev xmlns:xlink="http://www.w3.org/1999/xlink" xlink:title="Museum of Biology" id="ABBRID0E3PAE" xlink:type="simple">NCUMB</abbrev>.65326) from Riau, Sumatra, Indonesia.</p></caption><table id="TID0ESRBG" rules="all"><tbody><tr><th rowspan="3" colspan="1">Morphometrics</th><th rowspan="1" colspan="2"><italic><tp:taxon-name><tp:taxon-name-part taxon-name-part-type="genus" reg="Betta">Betta</tp:taxon-name-part><tp:taxon-name-part taxon-name-part-type="species" reg="iaspis">iaspis</tp:taxon-name-part></tp:taxon-name></italic> sp. nov.</th><th rowspan="1" colspan="2"><italic><tp:taxon-name><tp:taxon-name-part taxon-name-part-type="genus" reg="Betta">Betta</tp:taxon-name-part><tp:taxon-name-part taxon-name-part-type="species" reg="mulyadii">mulyadii</tp:taxon-name-part></tp:taxon-name></italic> sp. nov.</th></tr><tr><th rowspan="2" colspan="1">Holotype</th><th rowspan="1" colspan="1">Paratype</th><th rowspan="2" colspan="1">Holotype</th><th rowspan="1" colspan="1">Paratype</th></tr><tr><th rowspan="1" colspan="1">minimum–maximum (mean ± standard deviation SD)</th><th rowspan="1" colspan="1">minimum–maximum (mean ± standard deviation SD)</th></tr><tr><td rowspan="1" colspan="1">Standard length (mm)</td><td rowspan="1" colspan="1">22.0</td><td rowspan="1" colspan="1">17.7–23.9 (21.7 ± 1.6)</td><td rowspan="1" colspan="1">18.5</td><td rowspan="1" colspan="1">22.4–28.4 (24.9 ± 1.8)</td></tr><tr><td rowspan="1" colspan="5">As % Standard length</td></tr><tr><td rowspan="1" colspan="1">Total length</td><td rowspan="1" colspan="1">132.3</td><td rowspan="1" colspan="1">112.0–131.3 (124.9 ± 4.1)</td><td rowspan="1" colspan="1">135.1</td><td rowspan="1" colspan="1">119.1–129.6 (124.3 ± 2.6)</td></tr><tr><td rowspan="1" colspan="1">Predorsal length</td><td rowspan="1" colspan="1">67.7</td><td rowspan="1" colspan="1">57.8–66.1 (61.6 ± 2.0)</td><td rowspan="1" colspan="1">64.9</td><td rowspan="1" colspan="1">58.1–63.5 (60.8 ± 1.4)</td></tr><tr><td rowspan="1" colspan="1">Postdorsal length</td><td rowspan="1" colspan="1">22.7</td><td rowspan="1" colspan="1">21.8–32.2 (25.3 ± 2.6)</td><td rowspan="1" colspan="1">24.3</td><td rowspan="1" colspan="1">21.3–28.9 (24.1 ± 2.2)</td></tr><tr><td rowspan="1" colspan="1">Preanal length</td><td rowspan="1" colspan="1">45.5</td><td rowspan="1" colspan="1">39.7–47.0 (42.6 ± 1.7)</td><td rowspan="1" colspan="1">42.7</td><td rowspan="1" colspan="1">38.1–43.5 (40.2 ± 1.6)</td></tr><tr><td rowspan="1" colspan="1">Head length</td><td rowspan="1" colspan="1">28.6</td><td rowspan="1" colspan="1">21.6–28.8 (25.1 ± 1.6)</td><td rowspan="1" colspan="1">26.9</td><td rowspan="1" colspan="1">21.2–26.2 (23.7 ± 1.2)</td></tr><tr><td rowspan="1" colspan="1">Body depth at dorsal-fin origin</td><td rowspan="1" colspan="1">20.0</td><td rowspan="1" colspan="1">18.2–22.3 (19.8 ± 1.1)</td><td rowspan="1" colspan="1">16.9</td><td rowspan="1" colspan="1">18.7–21.7 (23.7 ± 1.2)</td></tr><tr><td rowspan="1" colspan="1">Pelvic-fin length</td><td rowspan="1" colspan="1">37.7</td><td rowspan="1" colspan="1">18.3–32.8 (24.8 ± 4.3)</td><td rowspan="1" colspan="1">31.4</td><td rowspan="1" colspan="1">19.6–36.5 (28.0 ± 4.6)</td></tr><tr><td rowspan="1" colspan="1">Anal-fin base length</td><td rowspan="1" colspan="1">50.9</td><td rowspan="1" colspan="1">47.9–57.8 (52.7 ± 2.0)</td><td rowspan="1" colspan="1">48.1</td><td rowspan="1" colspan="1">50.7–58.9 (54.2 ± 2.0)</td></tr><tr><td rowspan="1" colspan="1">Dorsal-fin base length</td><td rowspan="1" colspan="1">12.8</td><td rowspan="1" colspan="1">9.87–15.1 (11.9 ± 1.3)</td><td rowspan="1" colspan="1">13.0</td><td rowspan="1" colspan="1">9.9–15.1 (12.7 ± 1.3)</td></tr><tr><td rowspan="1" colspan="1">Caudal peduncle depth</td><td rowspan="1" colspan="1">12.4</td><td rowspan="1" colspan="1">11.9–15.6 (14.1 ± 0.8)</td><td rowspan="1" colspan="1">12.5</td><td rowspan="1" colspan="1">12.9–15.2 (14.1 ± 0.7)</td></tr><tr><td rowspan="1" colspan="5">In % Head length (mean ± SD)</td></tr><tr><td rowspan="1" colspan="1">Orbit diameter</td><td rowspan="1" colspan="1">27.1</td><td rowspan="1" colspan="1">25.5–34.8 (29.0 ± 2.6)</td><td rowspan="1" colspan="1">30.1</td><td rowspan="1" colspan="1">24.6–37.5 (27.9 ± 3.0)</td></tr><tr><td rowspan="1" colspan="1">Postorbital length</td><td rowspan="1" colspan="1">50.8</td><td rowspan="1" colspan="1">49.1–62.0 (55.2 ± 3.0)</td><td rowspan="1" colspan="1">47.8</td><td rowspan="1" colspan="1">50.9–57.8 (54.9 ± 1.9)</td></tr><tr><td rowspan="1" colspan="1">Interorbital distance</td><td rowspan="1" colspan="1">42.8</td><td rowspan="1" colspan="1">31.6–45.3 (39.2 ± 3.6)</td><td rowspan="1" colspan="1">41.1</td><td rowspan="1" colspan="1">34.4–46.4 (40.8 ± 3.5)</td></tr><tr><td rowspan="1" colspan="1">Snout length</td><td rowspan="1" colspan="1">17.5</td><td rowspan="1" colspan="1">12.0–19.0 (15.8 ± 1.7)</td><td rowspan="1" colspan="1">15.6</td><td rowspan="1" colspan="1">14.1–19.3 (16.7 ± 1.4)</td></tr><tr><td rowspan="1" colspan="1">MERISTICS (Total counts)</td><td rowspan="1" colspan="1"/><td rowspan="1" colspan="1">minimum–maximum</td><td rowspan="1" colspan="1"/><td rowspan="1" colspan="1">minimum–maximum</td></tr><tr><td rowspan="1" colspan="1">Anal-fin rays</td><td rowspan="1" colspan="1">27</td><td rowspan="1" colspan="1">27–28</td><td rowspan="1" colspan="1">27</td><td rowspan="1" colspan="1">27–29</td></tr><tr><td rowspan="1" colspan="1">Dorsal-fin rays</td><td rowspan="1" colspan="1">10</td><td rowspan="1" colspan="1">8–10</td><td rowspan="1" colspan="1">8</td><td rowspan="1" colspan="1">8–10</td></tr><tr><td rowspan="1" colspan="1">Caudal-fin rays</td><td rowspan="1" colspan="1">i-I-4+5-I-i</td><td rowspan="1" colspan="1">i-I-4+5-I-i</td><td rowspan="1" colspan="1">i-I-4+5-I-i</td><td rowspan="1" colspan="1">i-I-4+5-I-i</td></tr><tr><td rowspan="1" colspan="1">Pelvic-fin rays</td><td rowspan="1" colspan="1">6</td><td rowspan="1" colspan="1">6</td><td rowspan="1" colspan="1">6</td><td rowspan="1" colspan="1">6</td></tr><tr><td rowspan="1" colspan="1">Pectoral-fin rays</td><td rowspan="1" colspan="1">12</td><td rowspan="1" colspan="1">12–14</td><td rowspan="1" colspan="1">13</td><td rowspan="1" colspan="1">12–14</td></tr><tr><td rowspan="1" colspan="1">Subdorsal scales</td><td rowspan="1" colspan="1">6</td><td rowspan="1" colspan="1">5–6</td><td rowspan="1" colspan="1">5</td><td rowspan="1" colspan="1">5–6</td></tr><tr><td rowspan="1" colspan="1">Transverse scales</td><td rowspan="1" colspan="1">8</td><td rowspan="1" colspan="1">8</td><td rowspan="1" colspan="1">8</td><td rowspan="1" colspan="1">8</td></tr><tr><td rowspan="1" colspan="1">Lateral scales</td><td rowspan="1" colspan="1">30</td><td rowspan="1" colspan="1">28–30</td><td rowspan="1" colspan="1">30</td><td rowspan="1" colspan="1">29–30</td></tr><tr><td rowspan="1" colspan="1">Predorsal scales</td><td rowspan="1" colspan="1">21</td><td rowspan="1" colspan="1">19–21</td><td rowspan="1" colspan="1">21</td><td rowspan="1" colspan="1">19–21</td></tr><tr><td rowspan="1" colspan="1">Postdorsal scales</td><td rowspan="1" colspan="1">10</td><td rowspan="1" colspan="1">9–11</td><td rowspan="1" colspan="1">10</td><td rowspan="1" colspan="1">9–12</td></tr></tbody></table></table-wrap><fig id="F1" position="float" orientation="portrait"><object-id xmlns:xlink="http://www.w3.org/1999/xlink" content-type="doi" xlink:type="simple">10.3897/zookeys.1238.142857.figure1</object-id><object-id xmlns:xlink="http://www.w3.org/1999/xlink" content-type="arpha" xlink:type="simple">F1F87992-DA3A-5178-9E56-CA5919600670</object-id><label>Figure 1.</label><caption><p>Geographic distribution of 10 species from <italic><tp:taxon-name><tp:taxon-name-part taxon-name-part-type="genus" reg="Betta">B.</tp:taxon-name-part><tp:taxon-name-part taxon-name-part-type="species" reg="coccina">coccina</tp:taxon-name-part></tp:taxon-name></italic> complex. The plot shows <italic><tp:taxon-name><tp:taxon-name-part taxon-name-part-type="genus" reg="Betta">B.</tp:taxon-name-part><tp:taxon-name-part taxon-name-part-type="species" reg="iaspis">iaspis</tp:taxon-name-part></tp:taxon-name></italic> sp. nov. (pink circle) and <italic><tp:taxon-name><tp:taxon-name-part taxon-name-part-type="genus" reg="Betta">B.</tp:taxon-name-part><tp:taxon-name-part taxon-name-part-type="species" reg="mulyadii">mulyadii</tp:taxon-name-part></tp:taxon-name></italic> sp. nov. (red circle) and phylogenetic relationship among them; species from the <italic><tp:taxon-name><tp:taxon-name-part taxon-name-part-type="genus" reg="Betta">B.</tp:taxon-name-part><tp:taxon-name-part taxon-name-part-type="species" reg="persephone">persephone</tp:taxon-name-part></tp:taxon-name></italic> cluster are indicated by circles while species from <italic><tp:taxon-name><tp:taxon-name-part taxon-name-part-type="genus" reg="Betta">B.</tp:taxon-name-part><tp:taxon-name-part taxon-name-part-type="species" reg="coccina">coccina</tp:taxon-name-part></tp:taxon-name></italic> cluster are indicated by squares.</p></caption><graphic xmlns:xlink="http://www.w3.org/1999/xlink" xlink:href="zookeys-1238-161_article-142857__-g001.jpg" position="float" orientation="portrait" xlink:type="simple" id="oo_1330589.jpg"><uri content-type="original_file" xlink:type="simple">https://binary.pensoft.net/fig/1330589</uri></graphic></fig><supplementary-material xmlns:xlink="http://www.w3.org/1999/xlink" id="S1" position="float" orientation="portrait" xlink:type="simple"><object-id content-type="doi" xlink:type="simple">10.3897/zookeys.1238.142857.suppl1</object-id><object-id content-type="arpha" xlink:type="simple">F9B27182-86A9-5ABE-B798-1F83EDAD44FA</object-id><label>Supplementary material 1</label><caption><p>Comparative material and additional tables</p></caption><statement content-type="dataType"><label>Data type</label><p>docx</p></statement><statement content-type="notes"><label>Explanation note</label><p><bold>table S1.</bold> Detailed information of <italic><tp:taxon-name><tp:taxon-name-part taxon-name-part-type="genus" reg="Betta">Betta</tp:taxon-name-part><tp:taxon-name-part taxon-name-part-type="species" reg="coccina">coccina</tp:taxon-name-part></tp:taxon-name></italic> species and outgroup used in the present study. <bold>table S2</bold>. Genetic distances based on mitochondrial Cyt <italic>b</italic> among different species of <italic><tp:taxon-name><tp:taxon-name-part taxon-name-part-type="genus" reg="Betta">Betta</tp:taxon-name-part><tp:taxon-name-part taxon-name-part-type="species" reg="coccina">coccina</tp:taxon-name-part></tp:taxon-name></italic> complex.</p></statement><media xlink:href="zookeys-1238-161_article-142857__-s001.docx" mimetype="application" mime-subtype="vnd.openxmlformats-officedocument.wordprocessingml.document" position="float" orientation="portrait" xlink:type="simple" id="oo_1330596.docx"><uri content-type="original_file" xlink:type="simple">https://binary.pensoft.net/file/1330596</uri></media><permissions><license xlink:type="simple"><license-p>This dataset is made available under the Open Database License (http://opendatacommons.org/licenses/odbl/1.0/). The Open Database License (ODbL) is a license agreement intended to allow users to freely share, modify, and use this Dataset while maintaining this same freedom for others, provided that the original source and author(s) are credited.</license-p></license></permissions><attrib specific-use="authors">Jiali Ding, Wen Lei, Haryono Haryono, Wentian Shi, Wanchang Zhang</attrib></supplementary-material></tp:treatment-sec></tp:taxon-treatment>
